# Supplementary material for: Aqueous Extracts of Ocimum gratissimum Sensitize Hepatocellular Carcinoma Cells to Cisplatin through BRCA1 Inhibition
Source: Int J Mol Sci. 2024 Aug 1;25(15):8424. doi: 10.3390/ijms25158424 (PMC11313253; doi:10.3390/ijms25158424)
Supplement: Supplementary file 1 [file ijms-25-08424-s001.zip]

Archive with 2 entries (2 files):
- ijms-3084214-supplementary figure.pdf
- ijms-3084214-supplementary tables.xlsx
