# Supplementary material for: Aqueous Extracts of Ocimum gratissimum Sensitize Hepatocellular Carcinoma Cells to Cisplatin through BRCA1 Inhibition
Source: Int J Mol Sci. 2024 Aug 1;25(15):8424. doi: 10.3390/ijms25158424 (PMC11313253; doi:10.3390/ijms25158424)
Supplement: Supplementary file 1 [file ijms-25-08424-s001.zip › ijms-3084214-supplementary tables.xlsx]

## Sheet: Table S1
Supplementary Table S1 Heavy metal analysis of OGE
The contaminants and hygiene standards of OGE are tested according to the Article 17 stipulates of Act Governing Food Safety and Sanitation, Ministry of Health and Welfare, Taiwan. The heavy metal testing OGE has been conducted by Taiwan Agricultural Chemicals and Toxic Substances Research Institute, and the analytic results are showed in the following table.
Metal	detection (mg/kg)	Regulatory standards (mg/kg)	instrument limitation (mg/kg)
As	0.05	0.35	0.05
Cd	ND	0.2	0.05
Cr	0.86		0.05
Cu	3.01	5	0.13
Hg	ND		0.01
Ni	0.51		0.07
Pb	0.17	0.3	0.1
Zn	6.42		0.76

## Sheet: Table S2
Supplementary Table S2 Primary antibody list
Target protein	Agent	Catalog number
BRCA1	Cell-signaling	#9010
ZO-1	Cell-signaling	#13663
N-cadherin	Cell-signaling	#14215
vimentin	Cell-signaling	#5741
CD133	Cell-signaling	#64326
ALDH1A1	Cell-signaling	#12035
EpCAM	Cell-signaling	#93790
Rad51	Cell-signaling	#8875
γH2AX	Sigma-Aldrich	05-636
β-actin	Cell-signaling	#3700

## Sheet: Table S3
Supplementary Table S3 qPCR primer sequences
Gene name	Forward primer sequence	Reverse primer sequence
BRCA1	5'-CCTTGGCACAGGTGTCCAC-3’	5'-GCCATTGTCCTCTGTCCAGG-3’
GAPDH	5'-CCACCCATGGCAAATTCCATGGCA-3’	5'-TCTAGACGGCAGGTCAGGTCCACC-3’
18S rRNA	5'-AAACGGCTACCACATCCAAG-3’	5'-CCTCCAATGGATCCTCGTTA-3’
β-actin	5'-CAAGAGATGGCCACCGCTGCT-3’	5'-TCCTTCTGCATCCTGTCGGCA-3’

## Sheet: Table S4
Supplementary Table S4 Proteomic alterations of HepG2 cells with OGE treatment
UniPort	Gene name	Protein name	Sum PEP Score	Coverage [%]	# Unique	MW [kDa]	calc. pI	Score Sequest HT	Abundance Ratio: (OGE100) / (CTL)	Abundance Ratio Adj. P-Value: (OGE100) / (CTL)	Abundance Ratio: (OGE200) / (CTL)	Abundance Ratio Adj. P-Value: (OGE200) / (CTL)
A2A3N6	PIPSL	Putative PIP5K1A and PSMD4-like protein	39.762	10	1	95	5.71	109.18	0.01	4.77215e-16	1.67	0.462353
Q86VI3	IQGAP3	Ras GTPase-activating-like protein IQGAP3	12.558	3	2	184.6	7.65	44.19	0.01	4.77215e-16	0.01	3.96579e-16
Q14117	DPYS	Dihydropyrimidinase	4.326	3	1	56.6	7.27	30	0.01	4.77215e-16	0.01	3.96579e-16
Q16799	RTN1	Reticulon-1	14.161	6	2	83.6	4.69	16.84	0.01	4.77215e-16	2.551	0.0846106
P17029	ZKSCAN1	Zinc finger protein with KRAB and SCAN domains 1	12.654	10	3	63.6	7.05	13.47	0.01	4.77215e-16	1.68	0.452644
P45983	MAPK8	Mitogen-activated protein kinase 8	9.217	8	2	48.3	6.89	12	0.01	4.77215e-16	0.01	3.96579e-16
Q4VCS5	AMOT	Angiomotin	10.349	4	2	118	7.64	11.77	0.01	4.77215e-16	0.897	0.996147
Q8NA72	POC5	Centrosomal protein POC5	4.273	2	1	63.3	7.42	10.59	0.01	4.77215e-16	0.01	3.96579e-16
Q6VMQ6	ATF7IP	Activating transcription factor 7-interacting protein 1	9.248	2	1	136.3	4.7	10.41	0.01	4.77215e-16	0.01	3.96579e-16
Q5VWQ8	DAB2IP	Disabled homolog 2-interacting protein	12.991	4	1	131.5	8.72	7.59	0.01	4.77215e-16	0.9	0.996328
Q02413	DSG1	Desmoglein-1	14.355	5	3	113.7	5.03	7.54	0.01	4.77215e-16	6.037	7.69993e-06
Q9P2D1	CHD7	Chromodomain-helicase-DNA-binding protein 7	18.535	2	1	335.7	6.34	7.46	0.01	4.77215e-16	5.381	3.73891e-07
Q13308	PTK7	Inactive tyrosine-protein kinase 7	7.846	4	2	118.3	7.09	6.82	0.01	4.77215e-16	1.092	0.973363
Q3MIP1	ITPRIPL2	Inositol 1,4,5-trisphosphate receptor-interacting protein-like 2	3.629	3	1	58.4	9.42	5.92	0.01	4.77215e-16	0.01	3.96579e-16
Q9BRS8	LARP6	La-related protein 6	6.03	5	2	54.7	8.25	5.37	0.01	4.77215e-16	0.01	3.96579e-16
O14734	ACOT8	Acyl-coenzyme A thioesterase 8	4.358	7	1	35.9	7.56	5.28	0.01	4.77215e-16	0.923	0.999981
Q96RQ3	MCCC1	Methylcrotonoyl-CoA carboxylase subunit alpha, mitochondrial	7.796	5	2	80.4	7.78	5.06	0.01	4.77215e-16	0.01	3.96579e-16
Q99081	TCF12	Transcription factor 12	4.331	3	1	72.9	7.02	4.86	0.01	4.77215e-16	0.01	3.96579e-16
Q9NRW3	APOBEC3C	DNA dC->dU-editing enzyme APOBEC-3C	14.305	13	2	22.8	7.59	4.74	0.01	4.77215e-16	0.275	0.000844823
P54259	ATN1	Atrophin-1	7.257	3	2	125.3	8.98	4.37	0.01	4.77215e-16	0.906	0.998995
Q13796	SHROOM2	Protein Shroom2	8.286	2	2	176.3	7.09	4.36	0.01	4.77215e-16	0.01	3.96579e-16
O95926	SYF2	Pre-mRNA-splicing factor SYF2	4.969	7	1	28.7	8.4	4.21	0.01	4.77215e-16	0.622	0.740483
Q69YH5	CDCA2	Cell division cycle-associated protein 2	7.045	4	2	112.6	8.4	4.05	0.01	4.77215e-16	0.01	3.96579e-16
Q6UB99	ANKRD11	Ankyrin repeat domain-containing protein 11	9.207	2	3	297.7	7.11	3.73	0.01	4.77215e-16	0.756	0.925444
Q86UY8	NT5DC3	5'-nucleotidase domain-containing protein 3	3.697	2	1	63.4	8.31	2.48	0.01	4.77215e-16	0.551	0.401071
A0JLT2	MED19	Mediator of RNA polymerase II transcription subunit 19	8.137	20	2	26.3	9.82	2.43	0.01	4.77215e-16	1.276	0.810172
Q92547	TOPBP1	DNA topoisomerase 2-binding protein 1	3.689	1	1	170.6	6.96	2.28	0.01	4.77215e-16	0.647	0.780443
Q9GZN1	ACTR6	Actin-related protein 6	4.228	4	1	45.8	5.03	2.27	0.01	4.77215e-16	1.198	0.916611
Q14687	GSE1	Genetic suppressor element 1	4.347	1	1	136.1	7.74	2.21	0.01	4.77215e-16	0.94	0.998753
P38398	BRCA1	Breast cancer type 1 susceptibility protein	5.835	2	2	207.6	5.41	2.03	0.01	4.77215e-16	0.01	3.96579e-16
Q8IXM6	NRM	Nurim	5.605	11	2	29.4	8.63	1.8	0.01	4.77215e-16	0.01	3.96579e-16
Q8N8A2	ANKRD44	Serine/threonine-protein phosphatase 6 regulatory ankyrin repeat subunit B	3.571	1	1	107.5	6.3	1.73	0.01	4.77215e-16	0.01	3.96579e-16
Q9UIU6	SIX4	Homeobox protein SIX4	5.812	3	1	82.9	5.71	0	0.01	4.77215e-16	0.01	3.96579e-16
Q13887	KLF5	Krueppel-like factor 5	5.069	7	1	50.8	8.6	0	0.01	4.77215e-16	0.01	3.96579e-16
O94782	USP1	Ubiquitin carboxyl-terminal hydrolase 1	3.899	1	1	88.2	5.45	0	0.01	4.77215e-16	0.818	0.987554
Q9H8K7	PAAT	ATPase PAAT	3.789	4	1	49.2	6.25	0	0.01	4.77215e-16	2.302	0.0354342
Q12815	TROAP	Tastin	3.474	1	1	83.8	7.36	0	0.01	4.77215e-16	1.033	0.988792
Q6PEV8	FAM199X	Protein FAM199X	3.427	4	1	42.8	5.08	0	0.01	4.77215e-16	0.01	3.96579e-16
O94830	DDHD2	Phospholipase DDHD2	3.313	2	1	81	5.39	0	0.01	4.77215e-16	0.761	0.956496
Q8N474	SFRP1	Secreted frizzled-related protein 1	32.307	29	6	35.4	8.85	39.74	0.171	4.77215e-16	0.185	3.96579e-16
Q9HCH3	CPNE5	Copine-5	8.213	6	1	65.7	5.99	27.86	0.238	0.000641951	0.47	0.178667
Q9UPZ3	HPS5	Hermansky-Pudlak syndrome 5 protein	4.154	2	2	127.4	5.54	0	0.255	0.00269126	0.219	0.00024523
P21741	MDK	Midkine	3.528	7	1	15.6	9.79	0	0.283	0.0315489	0.01	3.96579e-16
Q9Y6N6	LAMC3	Laminin subunit gamma-3	8.521	2	1	171.1	6.58	26.22	0.311	0.000208627	0.367	0.008676
Q9Y4K3	TRAF6	TNF receptor-associated factor 6	8.231	4	2	59.5	6.44	10.11	0.348	0.00287905	0.389	0.0669704
Q9H9Y2	RPF1	Ribosome production factor 1	29.226	23	6	40.1	10.01	45.43	0.355	0.00233768	1.477	0.29258
P61626	LYZ	Lysozyme C	4.708	8	1	16.5	9.16	17.05	0.369	0.0850006	0.19	6.62243e-06
Q6ZRY4	RBPMS2	RNA-binding protein with multiple splicing 2	10.131	32	3	22.5	8.6	1.76	0.369	0.12542	0.123	6.90071e-07
O00212	RHOD	Rho-related GTP-binding protein RhoD	7.219	14	2	23.4	7.96	2.31	0.383	0.159016	0.286	0.0114237
O60613	SELENOF	Selenoprotein F	7.741	13	2	18.1	5.03	19.11	0.389	0.00708996	0.399	0.0140571
Q8N4T8	CBR4	3-oxoacyl-[acyl-carrier-protein] reductase	4.274	5	1	25.3	9.33	6.29	0.394	0.178373	0.173	4.02442e-05
P05109	S100A8	Protein S100-A8	9.965	24	2	10.8	7.03	12.93	0.411	0.032825	0.383	0.00375725
Q567V2	MPV17L2	Mpv17-like protein 2	4.614	6	1	23.2	9.25	7.75	0.417	0.178327	0.299	0.0172869
P84077	ARF1	ADP-ribosylation factor 1	93.55	58	1	20.7	6.8	565.59	0.418	0.0899501	0.165	1.35431e-07
Q7Z5J1	HSD11B1L	Hydroxysteroid 11-beta-dehydrogenase 1-like protein	3.766	6	1	34.3	9.73	6.4	0.418	0.039096	2.887	5.82103e-07
P79522	PRR3	Proline-rich protein 3	4.878	20	2	20.6	9.83	0	0.423	0.293165	0.208	0.00139248
Q99453	PHOX2B	Paired mesoderm homeobox protein 2B	5.435	4	2	31.6	8.84	4.3	0.426	0.182172	0.209	1.78299e-05
Q8ND25	ZNRF1	E3 ubiquitin-protein ligase ZNRF1	4.303	6	1	23.8	6.67	2.06	0.429	0.202892	0.01	3.96579e-16
Q8N9N7	LRRC57	Leucine-rich repeat-containing protein 57	44.749	44	11	26.7	8.43	81.55	0.431	0.00182827	0.182	1.70725e-14
Q9UHI8	ADAMTS1	A disintegrin and metalloproteinase with thrombospondin motifs 1	16.504	7	5	105.3	6.83	21.21	0.439	0.00342724	0.491	0.0250937
O96011	PEX11B	Peroxisomal membrane protein 11B	7.182	8	2	28.4	9.85	6.16	0.451	0.167604	0.593	0.507261
Q9NVX0	HAUS2	HAUS augmin-like complex subunit 2	6.269	10	2	26.9	7.88	1.71	0.457	0.272245	0.327	0.0185382
P57075	UBASH3A	Ubiquitin-associated and SH3 domain-containing protein A	6.914	2	1	74.1	7.66	7.57	0.459	0.0598991	0.547	0.298004
Q9Y6V7	DDX49	Probable ATP-dependent RNA helicase DDX49	8.104	8	3	54.2	9.06	13.78	0.466	0.077798	0.609	0.475545
Q96BW9	TAMM41	Phosphatidate cytidylyltransferase, mitochondrial	11.018	10	3	51	7.94	8.98	0.469	0.179735	1.032	0.988218
P30307	CDC25C	M-phase inducer phosphatase 3	6.804	3	1	53.3	6.79	2.49	0.471	0.297843	0.551	0.462289
P36969	GPX4	Phospholipid hydroperoxide glutathione peroxidase	51.189	53	11	22.2	8.37	71.72	0.473	0.000770487	0.38	8.47773e-06
Q96GM8	TOE1	Target of EGR1 protein 1	12.289	9	3	56.5	7.18	22.41	0.476	0.0857038	0.67	0.617872
Q6PRD1	GPR179	Probable G-protein coupled receptor 179	4.097	2	2	257.2	5.71	0	0.479	0.0252989	0.483	0.0234055
Q8TD31	CCHCR1	Coiled-coil alpha-helical rod protein 1	5.646	3	2	88.6	5.95	20.84	0.481	0.0904981	0.563	0.147984
Q9BRJ7	NUDT16L1	Tudor-interacting repair regulator protein	32.955	58	9	23.3	8.91	38.98	0.487	0.0843449	0.216	7.35929e-11
P0DJI9	SAA2	Serum amyloid A-2 protein	7.872	20	2	13.5	9.14	19.28	0.488	0.286501	0.43	0.109553
Q9BTC8	MTA3	Metastasis-associated protein MTA3	28.226	13	3	67.5	8.57	86.54	0.495	0.150934	0.696	0.75807
Q9NXR7	BABAM2	BRISC and BRCA1-A complex member 2	22.125	20	6	43.5	5.81	25.22	0.495	0.0745764	0.685	0.607113
Q9Y296	TRAPPC4	Trafficking protein particle complex subunit 4	6.835	14	3	24.3	6.21	3.46	0.495	0.152989	0.219	1.12805e-05
O14965	AURKA	Aurora kinase A	40.614	32	8	45.8	9.39	65.96	0.496	0.0245125	2.039	0.00409082
P62341	SELENOT	Thioredoxin reductase-like selenoprotein T	7.139	10	2	22.3	8.6	40.71	0.5	0.118748	0.371	0.0168168
P43003	SLC1A3	Excitatory amino acid transporter 1	4.545	2	1	59.5	8.41	7.66	0.5	0.470035	0.385	0.155409
Q96CB9	NSUN4	5-methylcytosine rRNA methyltransferase NSUN4	10.256	13	4	43.1	8.18	6.07	0.501	0.171315	0.624	0.506064
Q15652	JMJD1C	Probable JmjC domain-containing histone demethylation protein 2C	6.867	2	2	284.3	7.87	1.85	0.502	0.452915	0.607	0.750024
Q01484	ANK2	Ankyrin-2	5.423	1	1	433.4	5.14	7.63	0.503	0.268366	0.312	0.00443371
Q13795	ARFRP1	ADP-ribosylation factor-related protein 1	13.919	20	4	22.6	7.56	5.87	0.504	0.154666	0.341	0.0109389
P82675	MRPS5	28S ribosomal protein S5, mitochondrial	4.474	5	2	48	9.92	3.85	0.505	0.146995	0.561	0.30326
Q13257	MAD2L1	Mitotic spindle assembly checkpoint protein MAD2A	16.713	23	5	23.5	5.08	16.23	0.507	0.0179684	0.393	0.000642606
O95900	TRUB2	Mitochondrial mRNA pseudouridine synthase TRUB2	7.212	10	2	36.7	8.98	0	0.507	0.526417	1.629	0.589682
Q8IZQ5	SELENOH	Selenoprotein H	21.008	36	5	13.4	9.74	57.74	0.511	0.0320371	0.361	8.79223e-06
P50452	SERPINB8	Serpin B8	19.672	16	4	42.7	5.57	52.2	0.513	0.129602	0.408	0.00586054
Q8IYK2	CCDC105	Coiled-coil domain-containing protein 105	3.86	3	1	56.9	9.86	8.43	0.513	0.0630716	0.704	0.665117
Q9Y259	CHKB	Choline/ethanolamine kinase	8.317	8	2	45.2	5.49	3.76	0.516	0.532602	0.01	3.96579e-16
Q9NVC6	MED17	Mediator of RNA polymerase II transcription subunit 17	10.601	7	4	72.8	7.44	6.41	0.521	0.389074	0.525	0.356568
Q13309	SKP2	S-phase kinase-associated protein 2	6.71	8	3	47.7	7.11	0	0.523	0.49549	0.594	0.675124
Q4G176	ACSF3	Malonate--CoA ligase ACSF3, mitochondrial	8.365	8	3	64.1	8.37	6.41	0.524	0.177516	0.601	0.447922
Q9Y3B6	EMC9	ER membrane protein complex subunit 9	3.971	6	1	23	5.91	9.61	0.526	0.488774	0.457	0.30326
O75648	TRMU	Mitochondrial tRNA-specific 2-thiouridylase 1	10.696	10	4	47.7	8.03	12	0.527	0.248298	1.037	0.960027
Q9UIK4	DAPK2	Death-associated protein kinase 2	6.026	7	1	42.9	6.92	2.07	0.527	0.481446	0.953	0.996147
Q8TF21	ANKRD24	Ankyrin repeat domain-containing protein 24	3.398	2	2	124.1	5.01	3.8	0.528	0.239323	0.507	0.149464
A6NHR9	SMCHD1	Structural maintenance of chromosomes flexible hinge domain-containing protein 1	120.899	21	32	226.2	7.3	121.85	0.53	0.00499067	0.504	0.000470336
P49441	INPP1	Inositol polyphosphate 1-phosphatase	26.139	20	5	44	5.26	17.01	0.53	0.181078	0.856	0.9836
P40425	PBX2	Pre-B-cell leukemia transcription factor 2	7.265	5	2	45.9	7.56	5.63	0.531	0.182103	0.505	0.252452
P28347	TEAD1	Transcriptional enhancer factor TEF-1	3.989	4	1	47.9	8.15	0	0.531	0.280307	0.669	0.754904
Q9NZZ3	CHMP5	Charged multivesicular body protein 5	17.078	28	5	24.6	4.83	35.13	0.533	0.0144427	1.314	0.398024
Q6P6C2	ALKBH5	RNA demethylase ALKBH5	38.109	26	8	44.2	9.09	70.3	0.536	0.073158	0.803	0.848113
Q8WUI4	HDAC7	Histone deacetylase 7	26.861	10	6	102.9	7.58	21.82	0.536	0.185899	0.614	0.307718
P61927	RPL37	60S ribosomal protein L37	5.253	13	3	11.1	11.74	10.25	0.537	0.00741093	0.513	0.00187717
O95602	POLR1A	DNA-directed RNA polymerase I subunit RPA1	115.493	22	27	194.7	7.03	116.22	0.538	0.0106775	0.631	0.0965076
P48449	LSS	Lanosterol synthase	36.972	16	10	83.3	6.61	33.23	0.539	0.218035	0.618	0.331291
A4D1S5	RAB19	Ras-related protein Rab-19	5.116	9	1	24.4	6.52	2.18	0.539	0.524196	0.31	0.00752567
Q9BWH2	FUNDC2	FUN14 domain-containing protein 2	3.963	6	1	20.7	9.73	7.91	0.541	0.602326	0.886	0.996147
Q9UK76	JPT1	Jupiter microtubule associated homolog 1	3.377	10	1	16	5.6	2.13	0.542	0.523185	0.255	0.000751306
O15050	TRANK1	TPR and ankyrin repeat-containing protein 1	3.961	1	2	336	6.76	3.77	0.547	0.281526	1.021	0.974627
Q9H0F7	ARL6	ADP-ribosylation factor-like protein 6	5.606	12	2	21.1	8.54	1.61	0.549	0.540607	0.486	0.333388
Q8TF72	SHROOM3	Protein Shroom3	5.387	2	2	216.7	7.8	5.33	0.551	0.546278	0.794	0.973363
Q13042	CDC16	Cell division cycle protein 16 homolog	30.964	17	9	71.6	5.85	32.01	0.555	0.0873573	0.648	0.416573
Q96C23	GALM	Galactose mutarotase	3.872	4	1	37.7	6.65	0	0.555	0.363019	0.289	0.000835404
P31151	S100A7	Protein S100-A7	9.687	23	2	11.5	6.77	10.42	0.556	0.563128	0.375	0.0515661
O95372	LYPLA2	Acyl-protein thioesterase 2	25.354	26	6	24.7	7.23	42.56	0.557	0.032769	0.264	1.25897e-12
P40306	PSMB10	Proteasome subunit beta type-10	9.852	11	2	28.9	7.81	14.51	0.557	0.33577	0.655	0.751204
Q86TX2	ACOT1	Acyl-coenzyme A thioesterase 1	7.416	5	2	46.2	7.34	5.91	0.557	0.34038	0.379	0.00392337
Q6R327	RICTOR	Rapamycin-insensitive companion of mTOR	5.099	1	1	192.1	7.47	5.47	0.557	0.574207	0.01	3.96579e-16
P48729	CSNK1A1	Casein kinase I isoform alpha	39.78	35	10	38.9	9.57	101.25	0.558	0.0543583	0.637	0.261062
P07203	GPX1	Glutathione peroxidase 1	63.611	59	10	22.1	6.55	261.14	0.559	0.0063118	0.437	7.74801e-05
Q02880	TOP2B	DNA topoisomerase 2-beta	117.77	26	24	183.2	8	142.81	0.56	0.0256247	0.593	0.0521759
Q16798	ME3	NADP-dependent malic enzyme, mitochondrial	9.35	7	3	67	7.97	13.81	0.56	0.365925	0.702	0.747694
Q9NUS5	AP5S1	AP-5 complex subunit sigma-1	13.149	21	4	22.5	6.87	10.46	0.56	0.295445	0.336	0.00588685
Q9NXU5	ARL15	ADP-ribosylation factor-like protein 15	7.132	10	2	22.9	5.63	17.22	0.565	0.303069	0.345	0.00694601
P36383	GJC1	Gap junction gamma-1 protein	7.454	9	2	45.4	7.33	4.13	0.566	0.674917	0.523	0.57492
Q9BQE4	SELENOS	Selenoprotein S	43.851	46	8	21.2	9.7	87.06	0.567	0.125885	0.507	0.0123801
P18846	ATF1	Cyclic AMP-dependent transcription factor ATF-1	15	15	1	29.2	8.37	25.99	0.567	0.613607	0.554	0.455181
Q9BPU6	DPYSL5	Dihydropyrimidinase-related protein 5	9.279	8	4	61.4	7.2	8.11	0.568	0.1053	0.705	0.652643
Q9C0B7	TANGO6	Transport and Golgi organization protein 6 homolog	5.86	2	2	120.7	6.11	2.61	0.57	0.606262	0.706	0.902257
Q9H6R4	NOL6	Nucleolar protein 6	110.965	24	19	127.5	7.64	239.9	0.571	0.0140103	0.692	0.238401
Q7Z7K6	CENPV	Centromere protein V	23.315	41	5	29.9	9.73	25.14	0.571	0.390849	0.674	0.700154
A0MZ66	SHTN1	Shootin-1	14.84	8	4	71.6	5.33	19.87	0.572	0.377409	0.692	0.763863
O14981	BTAF1	TATA-binding protein-associated factor 172	5.485	2	3	206.8	6.52	1.68	0.574	0.621323	0.558	0.490652
Q15561	TEAD4	Transcriptional enhancer factor TEF-3	5.354	5	1	48.3	7.33	0	0.575	0.365925	0.833	0.978436
Q86YS6	RAB43	Ras-related protein Rab-43	22.163	39	4	23.3	5.64	44.27	0.576	0.351407	0.235	5.9632e-06
Q9UI95	MAD2L2	Mitotic spindle assembly checkpoint protein MAD2B	8.161	12	2	24.3	6.52	0	0.576	0.52721	0.383	0.0413387
Q9H5V8	CDCP1	CUB domain-containing protein 1	26.901	10	8	92.9	7.96	18.69	0.577	0.146418	0.556	0.1222
Q9BZ95	NSD3	Histone-lysine N-methyltransferase NSD3	10.979	3	3	161.5	8.21	6.52	0.577	0.634537	1.017	0.989361
P63096	GNAI1	Guanine nucleotide-binding protein G(i) subunit alpha-1	72.952	39	8	40.3	5.97	307.6	0.578	0.0374852	0.641	0.0907533
P78312	FAM193A	Protein FAM193A	11.481	4	2	139.9	6.48	6.22	0.578	0.638709	0.835	0.988792
Q8WUH6	TMEM263	Transmembrane protein 263	14.865	36	3	11.7	9.32	30.32	0.579	0.167604	0.537	0.0886338
O60927	PPP1R11	E3 ubiquitin-protein ligase PPP1R11	7.555	21	2	13.9	7.01	0	0.579	0.670091	0.348	0.0630143
P51157	RAB28	Ras-related protein Rab-28	20.607	34	6	24.8	5.97	25.01	0.582	0.154666	0.506	0.0440305
O60462	NRP2	Neuropilin-2	3.626	2	2	104.8	5.17	0	0.586	0.62707	0.5	0.290499
Q9H8V3	ECT2	Protein ECT2	25.194	12	9	103.4	7.71	22.93	0.587	0.359728	0.697	0.625823
Q8IUC4	RHPN2	Rhophilin-2	61.104	24	13	76.9	6.8	63.19	0.59	0.154718	0.604	0.20326
P84022	SMAD3	Mothers against decapentaplegic homolog 3	35.077	24	5	48.1	7.15	56.63	0.59	0.148623	0.673	0.401005
Q96LR5	UBE2E2	Ubiquitin-conjugating enzyme E2 E2	15.957	34	2	22.2	7.71	46.12	0.59	0.658287	0.542	0.464533
P82914	MRPS15	28S ribosomal protein S15, mitochondrial	19.179	22	6	29.8	10.48	33.64	0.59	0.182713	0.481	0.0165616
O43189	PHF1	PHD finger protein 1	10.655	6	3	62.1	9.01	7.43	0.59	0.535297	0.81	0.973257
Q9H082	RAB33B	Ras-related protein Rab-33B	6.323	10	1	25.7	7.18	44.51	0.591	0.389191	0.42	0.0363133
Q8WVC6	DCAKD	Dephospho-CoA kinase domain-containing protein	10.7	14	3	26.5	9.58	14.33	0.592	0.394736	0.656	0.656407
Q9UM54	MYO6	Unconventional myosin-VI	132.906	29	33	149.6	8.53	212.3	0.594	0.0400915	0.607	0.0702815
P78563	ADARB1	Double-stranded RNA-specific editase 1	7.624	6	2	80.7	9.01	2.19	0.594	0.627236	0.494	0.264805
P81605	DCD	Dermcidin	15.115	23	3	11.3	6.54	54.44	0.595	0.226104	1.009	0.988218
Q5GLZ8	HERC4	Probable E3 ubiquitin-protein ligase HERC4	41.264	16	12	118.5	6.19	49.27	0.595	0.146536	0.548	0.114922
Q9H694	BICC1	Protein bicaudal C homolog 1	26.285	7	6	104.8	8.54	25.29	0.595	0.449911	0.673	0.620741
P09493	TPM1	Tropomyosin alpha-1 chain	73.609	39	4	32.7	4.74	196.31	0.596	0.0928728	1.003	0.988792
O00161	SNAP23	Synaptosomal-associated protein 23	51.342	53	9	23.3	5.01	102.05	0.596	0.0947292	0.904	0.988635
O95166	GABARAP	Gamma-aminobutyric acid receptor-associated protein	17.576	20	1	13.9	8.79	31.03	0.596	0.373172	0.561	0.216794
Q9H4B0	OSGEPL1	Probable tRNA N6-adenosine threonylcarbamoyltransferase, mitochondrial	3.532	3	1	45.1	8.56	4.35	0.596	0.669166	0.64	0.731492
O43813	LANCL1	Glutathione S-transferase LANCL1	25.681	19	6	45.3	7.75	23.28	0.599	0.218153	0.676	0.535356
O75462	CRLF1	Cytokine receptor-like factor 1	6.529	5	1	46.3	9.11	63.5	0.601	0.125885	0.794	0.866907
P49674	CSNK1E	Casein kinase I isoform epsilon	8.304	6	1	47.3	9.66	9.78	0.602	0.426672	0.54	0.146437
O95749	GGPS1	Geranylgeranyl pyrophosphate synthase	15.138	12	3	34.8	6.14	14.23	0.603	0.468817	0.983	0.995544
Q5JU69	TOR2A	Torsin-2A	6.902	9	2	35.7	7.97	6.93	0.603	0.766123	1.029	0.992139
Q96BM9	ARL8A	ADP-ribosylation factor-like protein 8A	32.148	39	2	21.4	7.77	67.03	0.604	0.592132	0.466	0.198976
P57729	RAB38	Ras-related protein Rab-38	10.805	15	2	23.7	7.77	31.1	0.604	0.575728	0.538	0.379649
P49761	CLK3	Dual specificity protein kinase CLK3	14.312	9	5	73.5	9.92	22.68	0.604	0.402691	0.616	0.399372
P78346	RPP30	Ribonuclease P protein subunit p30	7.205	12	3	29.3	8.91	1.97	0.605	0.498563	0.805	0.94724
P35527	KRT9	Keratin, type I cytoskeletal 9	363.095	77	37	62	5.24	1828.46	0.606	0.00235462	3.337	2.29125e-12
P24928	POLR2A	DNA-directed RNA polymerase II subunit RPB1	138.647	22	33	217	7.37	138.05	0.608	0.0597715	0.59	0.0363133
Q9BY41	HDAC8	Histone deacetylase 8	4.573	5	1	41.7	5.63	4.67	0.608	0.703101	0.01	3.96579e-16
P29279	CCN2	CCN family member 2	41.208	37	10	38.1	8	81.74	0.609	0.0876224	0.49	0.00151002
Q96GD4	AURKB	Aurora kinase B	29.95	29	8	39.3	9.29	45.85	0.609	0.229933	0.671	0.518278
Q0VGL1	LAMTOR4	Ragulator complex protein LAMTOR4	7.343	11	1	10.7	6.54	45.69	0.609	0.31435	0.429	0.00387499
O95997	PTTG1	Securin	6.1	12	2	22	6.6	9.76	0.609	0.521911	0.684	0.694988
O94875	SORBS2	Sorbin and SH3 domain-containing protein 2	8.939	2	1	124	8.31	5.92	0.609	0.69404	0.01	3.96579e-16
Q96RE7	NACC1	Nucleus accumbens-associated protein 1	12.657	11	5	57.2	5.74	12.01	0.61	0.454707	0.675	0.619515
P12277	CKB	Creatine kinase B-type	5.959	6	2	42.6	5.59	2.41	0.61	0.428254	0.825	0.970652
O94952	FBXO21	F-box only protein 21	3.809	3	1	72.2	6.09	2.2	0.61	0.708573	0.963	0.996147
Q8IX04	UEVLD	Ubiquitin-conjugating enzyme E2 variant 3	15.461	12	5	52.2	7.09	6.37	0.611	0.49935	0.677	0.691385
Q96C00	ZBTB9	Zinc finger and BTB domain-containing protein 9	4.495	3	1	50.6	6.76	2.5	0.611	0.716666	0.638	0.75807
Q9HCN4	GPN1	GPN-loop GTPase 1	24.331	22	6	41.7	4.92	55.88	0.612	0.265048	0.676	0.413291
O94916	NFAT5	Nuclear factor of activated T-cells 5	24.743	6	6	165.7	5.24	14.96	0.612	0.266724	0.619	0.303448
P35813	PPM1A	Protein phosphatase 1A	38.49	24	5	42.4	5.36	34.76	0.613	0.456951	0.491	0.0382643
O15047	SETD1A	Histone-lysine N-methyltransferase SETD1A	36.826	8	9	185.9	5.14	19.61	0.613	0.466522	0.916	0.996147
Q13496	MTM1	Myotubularin	10.494	10	5	69.9	8.18	2.36	0.614	0.468603	0.704	0.840999
Q8NB16	MLKL	Mixed lineage kinase domain-like protein	18.996	16	6	54.4	8.82	14.84	0.615	0.279097	0.726	0.753003
Q9UJG1	MOSPD1	Motile sperm domain-containing protein 1	7.14	9	2	24.1	7.78	14.1	0.616	0.465015	0.602	0.54803
P35573	AGL	Glycogen debranching enzyme	7.207	3	4	174.7	6.76	3.42	0.616	0.226104	0.666	0.477423
P04264	KRT1	Keratin, type II cytoskeletal 1	420.603	65	40	66	8.12	3271.86	0.618	0.00431273	2.931	7.68495e-10
Q9BRT6	LLPH	Protein LLP homolog	20.669	29	3	15.2	10.37	37.65	0.618	0.370908	0.508	0.0505104
P55789	GFER	FAD-linked sulfhydryl oxidase ALR	18.096	25	3	23.4	7.62	10.58	0.619	0.70851	0.395	0.032794
Q8TEA1	NSUN6	tRNA (cytosine(72)-C(5))-methyltransferase NSUN6	5.27	5	2	51.7	7.96	4.31	0.619	0.45038	0.539	0.141012
O43314	PPIP5K2	Inositol hexakisphosphate and diphosphoinositol-pentakisphosphate kinase 2	43.385	12	11	140.3	8.22	55.93	0.62	0.289075	0.676	0.56963
Q92859	NEO1	Neogenin	12.603	4	4	159.9	6.54	5.76	0.62	0.572776	0.623	0.662279
Q8NC60	NOA1	Nitric oxide-associated protein 1	35.309	16	8	78.4	8.66	26.68	0.621	0.436816	0.704	0.674288
O94761	RECQL4	ATP-dependent DNA helicase Q4	6.056	2	2	133	8.09	10.03	0.621	0.756017	0.793	0.960873
O14925	TIMM23	Mitochondrial import inner membrane translocase subunit Tim23	18.067	18	3	21.9	8.6	21.21	0.624	0.498563	0.457	0.0235465
Q9BVA0	KATNB1	Katanin p80 WD40 repeat-containing subunit B1	29.989	19	8	72.3	7.56	53.58	0.625	0.330482	0.715	0.704096
O60566	BUB1B	Mitotic checkpoint serine/threonine-protein kinase BUB1 beta	11.285	6	3	119.5	5.27	9.56	0.625	0.79555	0.575	0.634332
Q96DZ1	ERLEC1	Endoplasmic reticulum lectin 1	4.812	5	2	54.8	6.28	0	0.625	0.742852	0.709	0.89649
Q9Y3B2	EXOSC1	Exosome complex component CSL4	28.059	30	5	21.4	8.24	93.95	0.626	0.301361	0.561	0.0538601
Q9Y2K7	KDM2A	Lysine-specific demethylase 2A	22.132	7	6	132.7	7.58	12.22	0.626	0.415486	0.872	0.991553
Q9UJX2	CDC23	Cell division cycle protein 23 homolog	14.847	9	3	68.8	7.02	9.84	0.626	0.114711	0.818	0.796584
Q9NZD8	SPG21	Maspardin	22.981	22	6	34.9	6.28	33.12	0.628	0.28784	0.74	0.777385
P30414	NKTR	NK-tumor recognition protein	19.256	5	5	165.6	9.99	18.24	0.628	0.39985	0.843	0.975154
O43847	NRDC	Nardilysin	104.579	24	25	131.6	4.98	225.76	0.629	0.0507149	0.717	0.447401
Q9H936	SLC25A22	Mitochondrial glutamate carrier 1	43.544	31	9	34.4	9.29	91.59	0.629	0.109798	0.691	0.299294
O14646	CHD1	Chromodomain-helicase-DNA-binding protein 1	94.034	18	23	196.6	7.14	70.68	0.631	0.176582	0.547	0.0327711
Q9NQV6	PRDM10	PR domain zinc finger protein 10	3.345	1	1	130.1	6.74	0	0.632	0.808085	0.741	0.920911
Q99075	HBEGF	Proheparin-binding EGF-like growth factor	16.13	17	4	23.1	9.38	24.24	0.633	0.574207	0.555	0.287705
Q7Z3U7	MON2	Protein MON2 homolog	49.977	11	17	190.2	6.06	49.45	0.634	0.0908944	0.584	0.0296412
Q9H0E3	SAP130	Histone deacetylase complex subunit SAP130	21.362	6	5	110.3	9.83	34.18	0.634	0.413856	0.83	0.95969
Q9Y6A4	CFAP20	Cilia- and flagella-associated protein 20	12.53	17	4	22.8	9.76	15.76	0.634	0.518769	0.603	0.26628
Q93074	MED12	Mediator of RNA polymerase II transcription subunit 12	9.464	2	3	242.9	7.05	7.38	0.634	0.699362	0.419	0.0831461
Q12965	MYO1E	Unconventional myosin-Ie	123.722	30	23	127	8.92	238.06	0.635	0.0718077	0.704	0.413629
Q15327	ANKRD1	Ankyrin repeat domain-containing protein 1	41.77	31	9	36.2	7.5	70.9	0.635	0.205036	0.597	0.147627
Q9UL15	BAG5	BAG family molecular chaperone regulator 5	36.857	28	8	51.2	6.05	47.26	0.635	0.538921	0.691	0.689929
Q86TI0	TBC1D1	TBC1 domain family member 1	18.014	5	4	133	6.96	26.78	0.635	0.591444	0.688	0.782099
O94844	RHOBTB1	Rho-related BTB domain-containing protein 1	3.325	2	1	79.4	6.87	13.78	0.637	0.492359	0.556	0.134131
O75182	SIN3B	Paired amphipathic helix protein Sin3b	7.395	2	2	133	6.93	7.08	0.637	0.714279	1.146	0.919363
Q96EL2	MRPS24	28S ribosomal protein S24, mitochondrial	11.249	28	3	19	9.38	0	0.637	0.582395	0.531	0.30326
Q8WWV3	RTN4IP1	Reticulon-4-interacting protein 1, mitochondrial	6.545	10	3	43.6	9.11	2.25	0.638	0.564485	0.64	0.608713
Q9H0M0	WWP1	NEDD4-like E3 ubiquitin-protein ligase WWP1	5.563	2	1	105.1	5.9	0	0.638	0.573099	0.866	0.992308
Q7KZI7	MARK2	Serine/threonine-protein kinase MARK2	36.964	15	6	87.9	9.72	67.74	0.639	0.329659	0.757	0.712628
Q15386	UBE3C	Ubiquitin-protein ligase E3C	64.428	22	17	123.8	6.71	62.07	0.64	0.254265	0.688	0.509668
P23025	XPA	DNA repair protein complementing XP-A cells	15.653	15	2	31.3	6.73	17.56	0.64	0.558812	0.714	0.723286
P0DPB5	POLR1D	Protein POLR1D, isoform 2	8.452	14	1	14.3	9.88	6.45	0.64	0.779335	0.649	0.755085
P13671	C6	Complement component C6	4.582	2	1	104.7	6.76	5.86	0.64	0.69404	0.82	0.975154
O43524	FOXO3	Forkhead box protein O3	7.369	5	2	71.2	5.16	3.47	0.64	0.831716	1.16	0.920694
P52848	NDST1	Bifunctional heparan sulfate N-deacetylase/N-sulfotransferase 1	8.488	4	3	100.8	7.97	1.84	0.64	0.592132	0.878	0.995544
Q8NC26	ZNF114	Zinc finger protein 114	94.855	50	17	47.7	8.59	213.63	0.641	0.068638	0.662	0.239295
Q9BUB4	ADAT1	tRNA-specific adenosine deaminase 1	7.413	6	2	55.4	9.01	8.55	0.642	0.591444	0.737	0.87903
Q96QG7	MTMR9	Myotubularin-related protein 9	13.42	9	5	63.4	6.39	4.28	0.642	0.57346	0.595	0.509865
Q9UBF8	PI4KB	Phosphatidylinositol 4-kinase beta	7.082	3	2	91.3	6.25	3.26	0.642	0.573099	0.711	0.806571
P12273	PIP	Prolactin-inducible protein	8.109	18	2	16.6	8.05	1.66	0.642	0.777546	0.362	0.026976
Q8N6T3	ARFGAP1	ADP-ribosylation factor GTPase-activating protein 1	64.611	51	13	44.6	5.66	93.21	0.643	0.182172	0.683	0.357685
Q6PGP7	TTC37	Tetratricopeptide repeat protein 37	70.369	13	16	175.4	7.53	91.13	0.643	0.283138	0.683	0.454639
Q9Y6K5	OAS3	2'-5'-oligoadenylate synthase 3	39.601	13	12	121.1	8.4	28.62	0.643	0.297666	0.52	0.0544777
P0CG47	UBB	Polyubiquitin-B	41.453	79	1	25.7	7.43	2402.34	0.644	0.57346	0.789	0.916611
Q9NUQ7	UFSP2	Ufm1-specific protease 2	28.039	22	6	53.2	7.01	22.29	0.644	0.574207	0.575	0.272471
Q8TD26	CHD6	Chromodomain-helicase-DNA-binding protein 6	12.686	2	1	305.2	6.27	5.45	0.644	0.523815	0.196	1.28114e-10
P01859	IGHG2	Immunoglobulin heavy constant gamma 2	10.214	16	2	35.9	7.59	0	0.644	0.465015	0.735	0.789535
Q9H2M9	RAB3GAP2	Rab3 GTPase-activating protein non-catalytic subunit	79.217	18	21	155.9	5.62	108.69	0.646	0.118823	0.607	0.0322032
P48059	LIMS1	LIM and senescent cell antigen-like-containing domain protein 1	34.748	37	9	37.2	8.05	34.44	0.646	0.351401	0.664	0.326766
Q8TDW4	ST7L	Suppressor of tumorigenicity 7 protein-like	3.443	4	2	64.7	7.53	0	0.647	0.593702	0.405	0.0198048
Q92529	SHC3	SHC-transforming protein 3	3.415	3	1	64	8.32	0	0.648	0.636008	0.631	0.536188
Q6KC79	NIPBL	Nipped-B-like protein	53.701	7	14	315.9	7.91	47.8	0.649	0.526382	0.737	0.782099
P21399	ACO1	Cytoplasmic aconitate hydratase	153.306	40	28	98.3	6.68	380.07	0.65	0.141448	0.807	0.69869
O43747	AP1G1	AP-1 complex subunit gamma-1	62.478	23	15	91.3	6.8	120.5	0.65	0.123111	0.647	0.193193
Q96J02	ITCH	E3 ubiquitin-protein ligase Itchy homolog	38.315	18	10	102.7	6.3	29.71	0.65	0.565377	0.622	0.345384
P08581	MET	Hepatocyte growth factor receptor	85.199	20	23	155.4	7.33	137.22	0.651	0.129602	0.624	0.0957366
P07099	EPHX1	Epoxide hydrolase 1	60.183	40	15	52.9	7.25	53.59	0.651	0.278248	0.761	0.786233
Q9Y5J5	PHLDA3	Pleckstrin homology-like domain family A member 3	13.53	30	4	13.9	9.67	38.97	0.651	0.588203	0.62	0.433257
Q9NUN5	LMBRD1	Lysosomal cobalamin transport escort protein LMBD1	5.303	3	1	61.3	7.77	15.67	0.651	0.657018	1.611	0.287258
Q9HAU4	SMURF2	E3 ubiquitin-protein ligase SMURF2	57.606	25	16	86.1	7.96	63.08	0.652	0.0741476	0.809	0.810172
Q8WW59	SPRYD4	SPRY domain-containing protein 4	8.527	13	3	23.1	6.93	9.57	0.652	0.634537	0.635	0.566536
P42345	MTOR	Serine/threonine-protein kinase mTOR	47.103	8	14	288.7	7.17	17.4	0.653	0.382376	0.64	0.34757
Q7LG56	RRM2B	Ribonucleoside-diphosphate reductase subunit M2 B	18.191	17	4	40.7	4.97	28.2	0.654	0.335977	0.793	0.873859
Q96FX7	TRMT61A	tRNA (adenine(58)-N(1))-methyltransferase catalytic subunit TRMT61A	36.072	41	7	31.4	7.36	22.86	0.654	0.593738	1.404	0.393163
P62070	RRAS2	Ras-related protein R-Ras2	80.001	49	9	23.4	6.01	251.3	0.655	0.150936	0.419	2.26906e-05
Q9Y312	AAR2	Protein AAR2 homolog	22.616	22	6	43.4	5.96	23.76	0.655	0.613607	0.945	0.999981
Q13315	ATM	Serine-protein kinase ATM	3.513	1	2	350.5	6.81	0	0.655	0.853524	0.01	3.96579e-16
A9UHW6	MIF4GD	MIF4G domain-containing protein	26.159	28	5	25.4	5.33	50.04	0.656	0.532467	0.971	0.995544
O15304	SIVA1	Apoptosis regulatory protein Siva	5.802	12	2	18.7	7.61	1.64	0.656	0.852129	0.622	0.792699
Q9NQT8	KIF13B	Kinesin-like protein KIF13B	9.417	2	1	202.7	5.88	23.4	0.657	0.839879	0.609	0.75807
Q8IVT5	KSR1	Kinase suppressor of Ras 1	6.092	3	2	102.1	8.66	9.29	0.657	0.750591	1.261	0.796584
Q9Y512	SAMM50	Sorting and assembly machinery component 50 homolog	32.806	30	12	51.9	6.9	79.79	0.658	0.237256	0.736	0.549104
Q96S19	METTL26	Methyltransferase-like 26	19.868	34	6	22.6	7.83	36.11	0.658	0.400034	0.415	0.00187525
P14923	JUP	Junction plakoglobin	55.798	23	10	81.7	6.14	59.69	0.659	0.521911	1.107	0.907733
Q8IWT0	ZBTB8OS	Protein archease	10.224	17	2	19.5	4.49	26.82	0.659	0.624986	0.3	0.0011759
Q9Y6N1	COX11	Cytochrome c oxidase assembly protein COX11, mitochondrial	10.649	11	2	31.4	9.06	24.5	0.659	0.631882	0.467	0.159047
O95391	SLU7	Pre-mRNA-splicing factor SLU7	23.883	15	6	68.3	7.14	38.84	0.66	0.532851	0.871	0.992139
Q96QE3	ATAD5	ATPase family AAA domain-containing protein 5	24.202	5	8	207.4	9.19	19.22	0.66	0.531879	0.628	0.406404
Q7KZF4	SND1	Staphylococcal nuclease domain-containing protein 1	348.28	57	47	101.9	7.17	1027.68	0.661	0.0249348	0.745	0.398539
P11498	PC	Pyruvate carboxylase, mitochondrial	157.028	37	33	129.6	6.84	252.79	0.661	0.0942238	0.697	0.395127
P49841	GSK3B	Glycogen synthase kinase-3 beta	98.569	57	13	46.7	8.78	158.28	0.661	0.0990189	0.729	0.447401
Q7L5D6	GET4	Golgi to ER traffic protein 4 homolog	28.115	23	6	36.5	5.41	28.17	0.661	0.627236	0.714	0.685034
Q96MX6	DNAAF10	Dynein axonemal assembly factor 10	11.708	11	3	39.7	8.09	17.05	0.661	0.659716	0.617	0.486604
P54619	PRKAG1	5'-AMP-activated protein kinase subunit gamma-1	10.306	11	2	37.6	6.92	9.72	0.661	0.660387	0.756	0.893625
Q7Z2W9	MRPL21	39S ribosomal protein L21, mitochondrial	3.784	5	1	22.8	9.89	6.12	0.661	0.779335	0.666	0.782099
Q9UPP1	PHF8	Histone lysine demethylase PHF8	7.595	3	3	117.8	8.72	5.37	0.661	0.828512	0.769	0.942431
P0CG39	POTEJ	POTE ankyrin domain family member J	106.372	12	2	117.3	5.97	1190.8	0.662	0.441329	0.725	0.654229
Q9H8M2	BRD9	Bromodomain-containing protein 9	5.587	4	1	67	6.19	6.61	0.662	0.833983	0.748	0.928687
Q13614	MTMR2	Myotubularin-related protein 2	17.562	11	4	73.3	7.4	6.22	0.662	0.729497	0.637	0.701459
Q8TB22	SPATA20	Spermatogenesis-associated protein 20	32.663	14	9	87.8	7.43	41.56	0.663	0.612742	1.091	0.905861
Q9GZT6	CCDC90B	Coiled-coil domain-containing protein 90B, mitochondrial	13.335	19	5	29.5	7.55	13.5	0.664	0.634537	0.693	0.608713
Q9UNY4	TTF2	Transcription termination factor 2	21.159	7	6	129.5	8.37	11.91	0.664	0.664008	0.77	0.916302
Q9H845	ACAD9	Complex I assembly factor ACAD9, mitochondrial	87.139	34	20	68.7	7.96	178.13	0.665	0.139654	0.746	0.604711
Q9UIA9	XPO7	Exportin-7	77.686	27	25	123.8	6.32	114.08	0.665	0.191532	0.643	0.0911006
Q6ZW31	SYDE1	Rho GTPase-activating protein SYDE1	16.799	8	5	79.7	8.43	21.17	0.665	0.634537	0.909	0.995544
Q01415	GALK2	N-acetylgalactosamine kinase	23.343	17	6	50.3	6.61	10.88	0.665	0.63151	0.796	0.907733
Q8TCN5	ZNF507	Zinc finger protein 507	6.142	3	2	105.7	5.72	6.65	0.665	0.839497	0.9	0.996265
Q8IWI9	MGA	MAX gene-associated protein	7.757	1	2	336	6.9	0	0.665	0.839875	0.506	0.447401
Q8WUY1	THEM6	Protein THEM6	18.148	28	7	23.9	9.55	13.89	0.666	0.439109	0.66	0.447474
Q8N201	INTS1	Integrator complex subunit 1	59.446	10	19	244.1	6.13	59.05	0.667	0.446661	0.834	0.913504
Q9UIF9	BAZ2A	Bromodomain adjacent to zinc finger domain protein 2A	39.765	8	10	211.1	6.64	55.57	0.667	0.634537	0.599	0.255128
Q15542	TAF5	Transcription initiation factor TFIID subunit 5	16.294	10	5	86.8	5.64	10.55	0.667	0.689098	0.745	0.866907
Q9BYC8	MRPL32	39S ribosomal protein L32, mitochondrial	20.584	26	4	21.4	9.73	45.64	0.668	0.648451	0.702	0.640365
Q9NUQ8	ABCF3	ATP-binding cassette sub-family F member 3	36.864	22	11	79.7	6.34	32.33	0.668	0.446121	0.67	0.490652
O75362	ZNF217	Zinc finger protein 217	11.25	4	3	115.2	8.48	11.74	0.668	0.680591	0.733	0.867189
Q15147	PLCB4	1-phosphatidylinositol 4,5-bisphosphate phosphodiesterase beta-4	18.667	6	6	134.4	6.9	10.78	0.668	0.676313	0.652	0.611301
O14523	C2CD2L	Phospholipid transfer protein C2CD2L	13.188	8	4	76.1	7.69	9.65	0.669	0.656354	1.005	0.988792
P20339	RAB5A	Ras-related protein Rab-5A	45.435	48	5	23.6	8.15	241.94	0.67	0.378204	0.65	0.341739
Q08623	PUDP	Pseudouridine-5'-phosphatase	30.307	22	7	25.2	5.31	58.26	0.67	0.420812	0.579	0.093818
Q13868	EXOSC2	Exosome complex component RRP4	30.656	34	8	32.8	7.5	52.17	0.671	0.323207	0.748	0.662973
Q9UPU9	SAMD4A	Protein Smaug homolog 1	8.509	6	2	79.4	8.32	6.51	0.672	0.883908	0.571	0.675124
Q5VWQ0	RSBN1	Lysine-specific demethylase 9	13.777	7	4	90	8.6	21.9	0.673	0.70851	1.215	0.74258
P49189	ALDH9A1	4-trimethylaminobutyraldehyde dehydrogenase	72.298	34	16	53.8	5.87	275.68	0.674	0.217173	0.752	0.490099
Q9GZZ1	NAA50	N-alpha-acetyltransferase 50	95.543	62	17	19.4	8.81	238.48	0.674	0.193359	0.629	0.111832
Q9Y5P6	GMPPB	Mannose-1-phosphate guanyltransferase beta	39.747	30	8	39.8	6.61	72.18	0.674	0.201617	0.804	0.773778
Q969T4	UBE2E3	Ubiquitin-conjugating enzyme E2 E3	18.522	34	2	22.9	7.18	38.01	0.674	0.398149	0.551	0.0635877
Q96AH0	NABP1	SOSS complex subunit B2	4.042	4	1	22.4	9.58	17.84	0.674	0.660387	0.537	0.345356
Q15726	KISS1	Metastasis-suppressor KiSS-1	5.295	28	2	14.7	10.14	0	0.674	0.85637	0.578	0.584904
P35580	MYH10	Myosin-10	583.424	48	75	228.9	5.54	1548.42	0.675	0.153214	0.776	0.512531
P51571	SSR4	Translocon-associated protein subunit delta	32.43	37	6	19	6.15	134.32	0.675	0.279877	0.598	0.0680246
Q03701	CEBPZ	CCAAT/enhancer-binding protein zeta	105.237	27	23	120.9	5.94	133.71	0.675	0.236506	0.743	0.457618
Q6PIW4	FIGNL1	Fidgetin-like protein 1	10.47	6	2	74	7.85	33.85	0.675	0.853524	0.643	0.742636
Q92540	SMG7	Protein SMG7	7.942	3	3	127.2	8.72	1.92	0.675	0.686812	0.621	0.419109
P09038	FGF2	Fibroblast growth factor 2	15.144	9	3	30.8	11.18	56.25	0.676	0.68156	0.583	0.275923
Q7L0Q8	RHOU	Rho-related GTP-binding protein RhoU	3.401	4	1	28.2	8.06	22.62	0.676	0.459837	0.657	0.314675
Q9Y6D0	SELENOK	Selenoprotein K	17.04	36	3	10.6	10.86	91.3	0.677	0.45038	0.588	0.218096
O14757	CHEK1	Serine/threonine-protein kinase Chk1	27.461	22	8	54.4	8.25	33.59	0.677	0.468032	0.821	0.893879
P05204	HMGN2	Non-histone chromosomal protein HMG-17	13.025	20	2	9.4	9.99	28.48	0.677	0.803822	1.259	0.792699
P43246	MSH2	DNA mismatch repair protein Msh2	139.25	35	29	104.7	5.77	310.58	0.678	0.208652	0.676	0.225159
Q8WUH1	CHURC1	Protein Churchill	10.552	28	3	16.1	5.54	23.57	0.678	0.694809	0.646	0.700679
Q8TF42	UBASH3B	Ubiquitin-associated and SH3 domain-containing protein B	57.93	27	14	72.6	6.93	99.78	0.679	0.33577	0.542	0.0182823
Q3KR37	GRAMD1B	Protein Aster-B	4.333	2	1	85.3	6.21	2.44	0.68	0.890423	0.877	0.996147
Q7Z406	MYH14	Myosin-14	77.886	6	3	227.7	5.6	380.32	0.681	0.327324	0.77	0.701459
P23921	RRM1	Ribonucleoside-diphosphate reductase large subunit	113.105	33	21	90	7.15	293.7	0.681	0.174072	0.641	0.155566
P42025	ACTR1B	Beta-centractin	66.132	50	5	42.3	6.4	199.98	0.681	0.621379	1.056	0.95337
Q96K76	USP47	Ubiquitin carboxyl-terminal hydrolase 47	134.062	29	29	157.2	5.08	180.64	0.681	0.22616	0.701	0.267173
Q14997	PSME4	Proteasome activator complex subunit 4	80.403	15	22	211.2	6.9	93.64	0.681	0.344208	0.732	0.635077
P46100	ATRX	Transcriptional regulator ATRX	69.877	10	17	282.4	6.58	79.89	0.681	0.521911	0.756	0.751204
Q8IVM0	CCDC50	Coiled-coil domain-containing protein 50	27.561	26	6	35.8	6.65	53.97	0.681	0.383123	1.001	0.996032
Q15041	ARL6IP1	ADP-ribosylation factor-like protein 6-interacting protein 1	16.038	14	3	23.3	9.32	81.99	0.682	0.280259	0.688	0.277087
P02647	APOA1	Apolipoprotein A-I	10.034	9	1	30.8	5.76	47.88	0.682	0.859142	0.412	0.144738
Q86YL5	TDRP	Testis development-related protein	10.514	25	3	20.4	6.01	7.76	0.682	0.747974	0.49	0.199232
Q9NQZ5	STARD7	StAR-related lipid transfer protein 7, mitochondrial	3.483	3	1	43.1	8.95	1.67	0.682	0.837371	0.68	0.813495
O94973	AP2A2	AP-2 complex subunit alpha-2	157.321	41	20	103.9	6.96	314.92	0.683	0.235983	0.688	0.311539
Q9UI10	EIF2B4	Translation initiation factor eIF-2B subunit delta	64.004	36	14	57.5	9.38	179.8	0.683	0.237558	0.79	0.746591
Q7Z2K8	GPRIN1	G protein-regulated inducer of neurite outgrowth 1	7.827	4	3	102.3	8.06	1.81	0.683	0.694984	1.056	0.974316
Q9ULC4	MCTS1	Malignant T-cell-amplified sequence 1	54.201	51	10	20.5	8.82	155.57	0.684	0.209051	0.682	0.237636
Q06481	APLP2	Amyloid-like protein 2	70.641	21	14	86.9	4.79	143.93	0.684	0.245495	0.746	0.455181
Q9BXW9	FANCD2	Fanconi anemia group D2 protein	43.53	10	12	164	5.88	60.52	0.684	0.525085	0.659	0.45425
Q7Z5J4	RAI1	Retinoic acid-induced protein 1	38.029	8	9	203.2	8.79	36.21	0.684	0.691773	0.833	0.965823
Q969U7	PSMG2	Proteasome assembly chaperone 2	28.58	27	8	29.4	6.98	78.73	0.685	0.249231	0.724	0.379906
Q9ULE0	WWC3	Protein WWC3	6.222	2	2	122.6	6.37	14.91	0.685	0.365925	0.851	0.916611
Q9BSJ6	PIMREG	Protein PIMREG	6.659	11	2	27.5	10.21	5.46	0.685	0.223162	0.733	0.311539
Q9GZN7	ROGDI	Protein rogdi homolog	5.362	9	2	32.2	8.16	0	0.685	0.853627	0.581	0.543127
P07948	LYN	Tyrosine-protein kinase Lyn	80.326	38	14	58.5	7.11	186.88	0.686	0.27753	0.798	0.785942
O75629	CREG1	Protein CREG1	11.731	20	3	24.1	7.59	14.13	0.686	0.714273	0.644	0.594826
P49902	NT5C2	Cytosolic purine 5'-nucleotidase	97.816	35	15	64.9	6.14	232.01	0.687	0.260435	0.72	0.353518
P05114	HMGN1	Non-histone chromosomal protein HMG-14	34.786	48	5	10.7	9.6	65.91	0.687	0.760848	0.888	0.99564
Q13009	TIAM1	Rho guanine nucleotide exchange factor TIAM1	5.55	2	2	177.4	6.61	0	0.687	0.89965	0.667	0.88287
O95758	PTBP3	Polypyrimidine tract-binding protein 3	55.844	28	7	59.7	9.04	179.23	0.688	0.470787	0.799	0.907733
Q6DN03	H2BC20P	Putative histone H2B type 2-C	16.814	15	1	21.5	10.7	127.02	0.688	0.895839	0.276	0.0153471
O75175	CNOT3	CCR4-NOT transcription complex subunit 3	69.277	23	13	81.8	6.2	104.29	0.688	0.465015	0.826	0.916611
P34949	MPI	Mannose-6-phosphate isomerase	34.858	17	6	46.6	5.95	70.89	0.688	0.689098	0.878	0.991553
Q99728	BARD1	BRCA1-associated RING domain protein 1	10.694	5	2	86.6	8.72	6.99	0.688	0.70851	0.958	0.996835
Q04446	GBE1	1,4-alpha-glucan-branching enzyme	67.315	26	15	80.4	6.32	110.71	0.689	0.255971	0.684	0.218096
Q9BXS4	TMEM59	Transmembrane protein 59	46.106	20	6	36.2	5.1	88.09	0.689	0.558357	0.693	0.455181
Q86V21	AACS	Acetoacetyl-CoA synthetase	32.51	13	9	75.1	6.24	45.83	0.689	0.293563	0.737	0.432015
O75146	HIP1R	Huntingtin-interacting protein 1-related protein	57.922	18	12	119.3	6.67	96.25	0.69	0.565596	0.785	0.893625
Q9NVI1	FANCI	Fanconi anemia group I protein	86.781	23	21	149.2	6.74	87.58	0.69	0.465015	0.692	0.45641
Q6IPU0	CENPP	Centromere protein P	3.568	3	1	33.1	6.27	4.42	0.69	0.887861	0.702	0.8874
Q9BUT9	MCRIP2	MAPK regulated corepressor interacting protein 2	11.071	34	3	17.8	9.41	2.03	0.69	0.90116	0.386	0.0984781
Q8IVL5	P3H2	Prolyl 3-hydroxylase 2	19.303	13	5	80.9	5.71	33.05	0.691	0.590837	0.689	0.608713
Q8N5Y8	PARP16	Protein mono-ADP-ribosyltransferase PARP16	5.58	7	2	36.4	9.06	2.28	0.692	0.850438	0.813	0.973363
Q8TB96	ITFG1	T-cell immunomodulatory protein	5.371	3	2	68.1	5.39	1.9	0.692	0.714273	0.716	0.785813
Q8WWI1	LMO7	LIM domain only protein 7	359.428	45	63	192.6	8.09	818.78	0.693	0.154292	0.717	0.26628
P53007	SLC25A1	Tricarboxylate transport protein, mitochondrial	26.672	24	7	34	9.89	57.57	0.693	0.460255	0.674	0.447401
Q9H8M1	COQ10B	Coenzyme Q-binding protein COQ10 homolog B, mitochondrial	5.727	8	2	27.1	9.6	1.72	0.693	0.830258	0.673	0.793762
O00763	ACACB	Acetyl-CoA carboxylase 2	12.897	1	1	276.4	6.49	14.88	0.694	0.72386	0.514	0.258549
Q5T5Y3	CAMSAP1	Calmodulin-regulated spectrin-associated protein 1	25.407	7	7	177.9	6.73	11.31	0.694	0.750868	0.716	0.763863
P46013	MKI67	Proliferation marker protein Ki-67	785.058	54	133	358.5	9.45	1790.44	0.695	0.0736279	0.731	0.330748
Q9H3L0	MMADHC	Cobalamin trafficking protein CblD	3.678	5	1	32.9	5.29	0	0.695	0.894651	0.827	0.988218
Q13428	TCOF1	Treacle protein	307.034	32	47	152	9.04	917.05	0.696	0.0908944	0.918	0.949967
P62891	RPL39	60S ribosomal protein L39	10.659	20	1	6.4	12.56	141.81	0.696	0.280114	0.597	0.0259575
Q15814	TBCC	Tubulin-specific chaperone C	38.687	35	9	39.2	5.71	32.55	0.696	0.742852	1.185	0.823973
Q9NR33	POLE4	DNA polymerase epsilon subunit 4	4.449	11	1	12.2	4.92	17.4	0.696	0.741252	0.852	0.984257
Q15120	PDK3	[Pyruvate dehydrogenase (acetyl-transferring)] kinase isozyme 3, mitochondrial	13.311	11	4	46.9	8.37	15.17	0.696	0.7407	0.553	0.221789
Q5TA50	CPTP	Ceramide-1-phosphate transfer protein	6.437	9	2	24.4	7.21	9.79	0.696	0.76867	0.531	0.154706
Q5HYK7	SH3D19	SH3 domain-containing protein 19	7.24	3	2	86.5	8.32	0	0.696	0.79521	0.922	0.996835
Q9H981	ACTR8	Actin-related protein 8	23.743	14	8	70.4	7.78	27.36	0.697	0.280114	0.701	0.285654
P02462	COL4A1	Collagen alpha-1(IV) chain	13.532	2	3	160.5	8.28	12.81	0.697	0.72386	0.626	0.447401
Q86TU7	SETD3	Actin-histidine N-methyltransferase	25.831	14	7	67.2	5.96	15.71	0.698	0.739951	0.842	0.949967
P17152	TMEM11	Transmembrane protein 11, mitochondrial	21.88	28	5	21.5	7.36	72.73	0.699	0.492359	0.584	0.11442
Q9C0J8	WDR33	pre-mRNA 3' end processing protein WDR33	44.214	10	11	145.8	9.17	63.52	0.699	0.522253	0.8	0.88287
Q53EP0	FNDC3B	Fibronectin type III domain-containing protein 3B	28.093	8	7	132.8	5.95	48.43	0.699	0.663191	0.705	0.683883
Q9H875	PRKRIP1	PRKR-interacting protein 1	23.714	40	7	21	9.79	46.04	0.699	0.574207	0.653	0.447401
Q7Z7F7	MRPL55	39S ribosomal protein L55, mitochondrial	11.144	18	2	15.1	11.15	4.4	0.699	0.374417	0.659	0.180129
E9PRG8	C11orf98	Uncharacterized protein C11orf98	28.011	46	5	14.2	11.53	65.25	0.7	0.479125	0.587	0.136753
P12694	BCKDHA	2-oxoisovalerate dehydrogenase subunit alpha, mitochondrial	47.176	32	10	50.4	8.27	58.03	0.7	0.610315	1.085	0.916611
Q9BT73	PSMG3	Proteasome assembly chaperone 3	15.144	31	3	13.1	7.88	27.6	0.7	0.777546	0.444	0.0538601
Q86SQ4	ADGRG6	Adhesion G-protein coupled receptor G6	15.972	4	4	136.6	7.87	12.35	0.7	0.807523	0.816	0.9731
O60831	PRAF2	PRA1 family protein 2	10.288	16	3	19.2	9.19	11.25	0.7	0.739951	0.646	0.646422
Q13185	CBX3	Chromobox protein homolog 3	70.605	49	10	20.8	5.33	286.67	0.701	0.351401	0.731	0.374392
O43683	BUB1	Mitotic checkpoint serine/threonine-protein kinase BUB1	37.058	15	11	122.3	6.47	11.94	0.701	0.663191	0.753	0.848914
Q9Y536	PPIAL4A	Peptidyl-prolyl cis-trans isomerase A-like 4A	23.066	21	1	18.2	9.22	492.43	0.702	0.782849	0.767	0.916611
P21281	ATP6V1B2	V-type proton ATPase subunit B, brain isoform	135.586	44	18	56.5	5.81	415	0.702	0.344321	0.696	0.25975
A8MXV4	NUDT19	Nucleoside diphosphate-linked moiety X motif 19	65.888	42	10	42.2	7.64	144.09	0.702	0.45038	0.8	0.860395
O76071	CIAO1	Probable cytosolic iron-sulfur protein assembly protein CIAO1	59.125	42	10	37.8	4.97	133.03	0.702	0.446661	0.575	0.0750619
Q9HCK8	CHD8	Chromodomain-helicase-DNA-binding protein 8	82.427	12	15	290.3	6.47	42.65	0.702	0.541095	0.678	0.411957
Q9NV56	MRGBP	MRG/MORF4L-binding protein	13.584	25	4	22.4	5.83	27.35	0.702	0.760405	1.232	0.750024
Q96AB3	ISOC2	Isochorismatase domain-containing protein 2	6.435	7	1	22.3	7.77	25.73	0.702	0.871327	0.376	0.0352163
Q9H019	MTFR1L	Mitochondrial fission regulator 1-like	9.873	12	3	31.9	6.1	8.82	0.702	0.752	1.055	0.976227
Q9BST9	RTKN	Rhotekin	10.5	9	3	62.6	7.44	5.73	0.702	0.871597	0.673	0.802024
Q9Y678	COPG1	Coatomer subunit gamma-1	263.029	52	38	97.7	5.47	657.12	0.703	0.0992009	0.877	0.895211
O95782	AP2A1	AP-2 complex subunit alpha-1	213.186	45	29	107.5	7.03	562.08	0.703	0.259447	0.809	0.685893
P11388	TOP2A	DNA topoisomerase 2-alpha	216.836	37	39	174.3	8.72	473.69	0.703	0.361264	0.564	0.00681369
Q9NYL2	MAP3K20	Mitogen-activated protein kinase kinase kinase 20	20.365	9	5	91.1	7.87	44	0.703	0.621988	0.849	0.973363
Q96JB1	DNAH8	Dynein axonemal heavy chain 8	3.415	0	1	514.3	6.32	0	0.703	0.807767	0.562	0.285654
Q9UK39	NOCT	Nocturnin	41.122	29	8	48.2	7.23	32.92	0.704	0.592598	0.674	0.51626
P59665	DEFA1	Neutrophil defensin 1	6.986	19	2	10.2	6.99	14.09	0.704	0.676193	0.649	0.452644
O75746	SLC25A12	Calcium-binding mitochondrial carrier protein Aralar1	68.556	27	10	74.7	8.38	114.69	0.705	0.621772	0.705	0.490652
Q9H4I2	ZHX3	Zinc fingers and homeoboxes protein 3	16.17	8	4	104.6	6.07	13.34	0.705	0.767526	0.811	0.961291
Q9NZV1	CRIM1	Cysteine-rich motor neuron 1 protein	81.56	23	21	113.7	5.21	146.01	0.706	0.329815	0.717	0.397315
Q96MU7	YTHDC1	YTH domain-containing protein 1	60.4	20	12	84.6	6.23	125.02	0.706	0.374417	0.769	0.594271
Q8ND30	PPFIBP2	Liprin-beta-2	19.913	6	2	98.5	6.27	29.58	0.706	0.857306	0.636	0.675946
P49917	LIG4	DNA ligase 4	38.438	14	10	103.9	7.96	28.53	0.706	0.697558	0.806	0.920911
Q9BXT5	TEX15	Testis-expressed protein 15	5.13	1	2	315.1	6.19	12.67	0.706	0.914734	1.269	0.890765
Q8NE71	ABCF1	ATP-binding cassette sub-family F member 1	218.056	45	35	95.9	6.8	502.16	0.707	0.368131	0.756	0.516972
P30876	POLR2B	DNA-directed RNA polymerase II subunit RPB2	91.189	24	23	133.8	6.87	161.33	0.707	0.383123	0.603	0.0521759
Q5VT06	CEP350	Centrosome-associated protein 350	31.285	4	9	350.7	6.33	33.31	0.707	0.702228	0.922	0.999981
Q330K2	NDUFAF6	NADH dehydrogenase (ubiquinone) complex I, assembly factor 6	4.562	4	1	38.2	9.36	0	0.707	0.829282	0.794	0.952967
Q9NVE5	USP40	Ubiquitin carboxyl-terminal hydrolase 40	3.824	1	2	140	5.67	0	0.707	0.853627	0.78	0.941329
P35579	MYH9	Myosin-9	1429.04	69	139	226.4	5.6	5406.42	0.708	0.0947078	0.8	0.632369
O15294	OGT	UDP-N-acetylglucosamine--peptide N-acetylglucosaminyltransferase 110 kDa subunit	255.361	46	43	116.9	6.7	701.24	0.708	0.370908	0.866	0.895211
Q13619	CUL4A	Cullin-4A	134.507	45	18	87.6	8.13	506.39	0.708	0.374417	0.876	0.919363
Q7Z7H5	TMED4	Transmembrane emp24 domain-containing protein 4	27.682	23	4	25.9	8.28	46.14	0.708	0.569792	0.342	3.18731e-05
Q8NDI1	EHBP1	EH domain-binding protein 1	25.8	9	7	139.9	5.35	22.35	0.708	0.747974	0.823	0.950226
Q9UG56	PISD	Phosphatidylserine decarboxylase proenzyme, mitochondrial	4.67	3	1	46.6	9.42	11.74	0.708	0.867938	0.743	0.916611
Q9NQS1	AVEN	Cell death regulator Aven	14.83	15	4	38.5	4.98	6.36	0.708	0.779335	0.79	0.916611
Q9Y483	MTF2	Metal-response element-binding transcription factor 2	11.135	9	4	67	8.75	2.62	0.708	0.81706	0.714	0.814022
P42285	MTREX	Exosome RNA helicase MTR4	87.545	23	20	117.7	6.52	197.84	0.709	0.377835	0.679	0.300397
Q9UBQ0	VPS29	Vacuolar protein sorting-associated protein 29	35.545	45	8	20.5	6.79	148.59	0.709	0.30838	0.659	0.218096
Q8NAV1	PRPF38A	Pre-mRNA-splicing factor 38A	31.548	18	6	37.5	9.96	70.84	0.709	0.537648	0.608	0.199204
Q13464	ROCK1	Rho-associated protein kinase 1	53.644	13	12	158.1	5.9	55.14	0.709	0.627112	0.971	0.996147
Q96PY5	FMNL2	Formin-like protein 2	43.824	10	6	123.2	7.4	47.06	0.709	0.573348	0.806	0.902257
Q9H5Q4	TFB2M	Dimethyladenosine transferase 2, mitochondrial	29.214	18	7	45.3	9.19	36.12	0.709	0.634537	0.699	0.630202
Q9P2J5	LARS1	Leucine--tRNA ligase, cytoplasmic	225.466	43	45	134.4	7.3	477.46	0.71	0.321016	0.772	0.558487
O75691	UTP20	Small subunit processome component 20 homolog	46.756	6	15	318.2	7.39	32.09	0.71	0.54427	0.593	0.143402
P42680	TEC	Tyrosine-protein kinase Tec	4.731	4	2	73.5	8.44	0	0.71	0.793949	0.742	0.866907
Q13439	GOLGA4	Golgin subfamily A member 4	155.304	21	38	261	5.39	212.46	0.711	0.352889	0.812	0.763863
Q6PD62	CTR9	RNA polymerase-associated protein CTR9 homolog	117.234	28	25	133.4	6.77	159.88	0.711	0.365925	0.783	0.683883
Q05086	UBE3A	Ubiquitin-protein ligase E3A	47.862	22	13	100.6	5.22	58.38	0.711	0.574207	0.862	0.949967
O43303	CCP110	Centriolar coiled-coil protein of 110 kDa	18.629	7	5	113.4	8.65	15.71	0.711	0.808659	0.917	0.997433
Q9UJ68	MSRA	Mitochondrial peptide methionine sulfoxide reductase	20.405	26	4	26.1	8.09	15.57	0.711	0.808699	0.941	0.998995
Q8N3U4	STAG2	Cohesin subunit SA-2	95.307	21	18	141.2	5.43	199.01	0.712	0.342094	0.869	0.916611
Q96H79	ZC3HAV1L	Zinc finger CCCH-type antiviral protein 1-like	54.341	36	8	32.9	8.13	99.65	0.712	0.466637	0.831	0.908695
Q6PD74	AAGAB	Alpha- and gamma-adaptin-binding protein p34	18.513	32	5	34.6	4.64	45.04	0.712	0.715741	1.028	0.965722
O14641	DVL2	Segment polarity protein dishevelled homolog DVL-2	43.78	25	11	78.9	6.02	24.89	0.712	0.770526	0.988	0.991036
O00411	POLRMT	DNA-directed RNA polymerase, mitochondrial	24.261	7	6	138.5	8.98	19.42	0.712	0.804094	0.594	0.353518
Q9NRU3	CNNM1	Metal transporter CNNM1	7.219	3	3	104.3	6.28	4.19	0.712	0.811171	0.668	0.64461
Q02218	OGDH	2-oxoglutarate dehydrogenase, mitochondrial	119.528	33	20	115.9	6.86	253.13	0.713	0.319304	0.778	0.701459
P28062	PSMB8	Proteasome subunit beta type-8	61.012	33	9	30.3	7.43	158.26	0.713	0.362978	0.595	0.0198069
P62487	POLR2G	DNA-directed RNA polymerase II subunit RPB7	14.298	24	4	19.3	5.54	78.84	0.713	0.658287	0.613	0.320273
Q9UBF6	RNF7	RING-box protein 2	13.123	31	2	12.7	5.44	21.89	0.713	0.912958	0.522	0.42289
Q86YS7	C2CD5	C2 domain-containing protein 5	9.499	3	3	110.4	5.69	4.51	0.713	0.912958	0.628	0.694988
P13637	ATP1A3	Sodium/potassium-transporting ATPase subunit alpha-3	83.3	18	2	111.7	5.38	224.84	0.714	0.784596	0.827	0.929624
Q9ULD0	OGDHL	2-oxoglutarate dehydrogenase-like, mitochondrial	24.228	8	1	114.4	6.65	78.42	0.714	0.902467	0.01	3.96579e-16
Q05193	DNM1	Dynamin-1	23.057	8	1	97.3	7.17	43.91	0.714	0.784596	0.827	0.929624
O95989	NUDT3	Diphosphoinositol polyphosphate phosphohydrolase 1	22.084	49	6	19.5	6.34	37.61	0.714	0.669166	0.778	0.89649
P08572	COL4A2	Collagen alpha-2(IV) chain	26.236	4	5	167.4	8.66	25.33	0.714	0.804094	0.88	0.995544
Q9UKR5	ERG28	Ergosterol biosynthetic protein 28 homolog	20.344	22	3	15.9	9.83	23.04	0.714	0.766318	0.751	0.843224
Q96I51	RCC1L	RCC1-like G exchanging factor-like protein	15.515	14	4	50	8.4	9.03	0.714	0.894651	0.944	0.999981
Q96NT0	CCDC115	Coiled-coil domain-containing protein 115	8.596	12	2	19.7	6.95	5.59	0.714	0.787778	0.775	0.898059
Q96KP1	EXOC2	Exocyst complex component 2	46.036	18	13	104	6.9	69.58	0.715	0.594475	0.784	0.804436
Q9H0W8	SMG9	Protein SMG9	13.825	9	3	57.6	7.01	33.6	0.715	0.834532	0.846	0.988218
Q9H8M7	MINDY3	Ubiquitin carboxyl-terminal hydrolase MINDY-3	12.875	9	3	49.7	4.77	31.81	0.715	0.589005	0.654	0.447401
Q9BVL4	SELENOO	Protein adenylyltransferase SelO, mitochondrial	8.021	5	2	73.4	5.97	11.88	0.715	0.829266	0.8	0.956496
Q16881	TXNRD1	Thioredoxin reductase 1, cytoplasmic	319.836	49	28	70.9	7.39	1703.91	0.716	0.118748	0.822	0.729305
Q9BQ52	ELAC2	Zinc phosphodiesterase ELAC protein 2	66.046	28	17	92.2	7.9	110.78	0.716	0.54423	0.687	0.457133
Q9UHG3	PCYOX1	Prenylcysteine oxidase 1	63.689	36	15	56.6	6.18	89.14	0.716	0.374496	0.767	0.62002
O75251	NDUFS7	NADH dehydrogenase [ubiquinone] iron-sulfur protein 7, mitochondrial	24.15	24	4	23.5	9.99	81.2	0.716	0.65009	0.608	0.26628
Q8NI35	PATJ	InaD-like protein	5.424	2	1	196.2	4.94	8.2	0.716	0.925733	0.869	0.995544
Q5TAX3	TUT4	Terminal uridylyltransferase 4	12.527	3	4	185	7.97	4.43	0.716	0.685052	0.837	0.952118
Q86YQ8	CPNE8	Copine-8	16.445	10	2	63.1	5.96	38.78	0.717	0.808699	0.801	0.910522
Q13873	BMPR2	Bone morphogenetic protein receptor type-2	8.88	4	2	115.1	6.2	6.04	0.717	0.910125	0.842	0.988792
Q8NHZ8	CDC26	Anaphase-promoting complex subunit CDC26	3.307	14	1	9.8	6.81	0	0.717	0.928426	0.758	0.957864
Q15042	RAB3GAP1	Rab3 GTPase-activating protein catalytic subunit	120.969	32	25	110.5	5.55	195.02	0.718	0.394627	0.764	0.591753
Q66PJ3	ARL6IP4	ADP-ribosylation factor-like protein 6-interacting protein 4	33.262	16	6	44.9	10.93	79.82	0.718	0.634537	0.623	0.3325
P46939	UTRN	Utrophin	386.008	29	83	394.2	5.33	664.3	0.719	0.420812	0.722	0.326738
Q92616	GCN1	eIF-2-alpha kinase activator GCN1	295.102	34	72	292.6	7.47	370.52	0.719	0.435641	0.558	0.00477783
Q7LBC6	KDM3B	Lysine-specific demethylase 3B	175.269	33	34	191.5	7.18	260.63	0.719	0.389074	0.791	0.72095
P28340	POLD1	DNA polymerase delta catalytic subunit	167.832	44	39	123.6	7.03	252.9	0.719	0.370908	0.694	0.221723
Q16527	CSRP2	Cysteine and glycine-rich protein 2	65.723	70	12	20.9	8.62	144.61	0.719	0.507566	0.668	0.372176
O15084	ANKRD28	Serine/threonine-protein phosphatase 6 regulatory ankyrin repeat subunit A	42.53	16	11	112.9	6.25	58.67	0.719	0.639515	0.775	0.843224
Q6PI78	TMEM65	Transmembrane protein 65	16.051	18	4	25.5	8.6	47.29	0.719	0.813266	0.67	0.621571
Q9NVM9	INTS13	Integrator complex subunit 13	39.977	19	11	80.2	6.7	28.75	0.719	0.669166	1.055	0.973363
P35568	IRS1	Insulin receptor substrate 1	19.191	7	5	131.5	8.54	12.46	0.719	0.824669	0.763	0.886193
Q9NQX7	ITM2C	Integral membrane protein 2C	42.84	43	9	30.2	8	135.44	0.72	0.531425	0.706	0.427474
Q96FV9	THOC1	THO complex subunit 1	89.74	35	20	75.6	4.98	131.42	0.72	0.380786	0.932	0.992139
O76080	ZFAND5	AN1-type zinc finger protein 5	28.755	42	6	23.1	8.51	31.07	0.72	0.808659	0.92	0.999981
Q9HB58	SP110	Sp110 nuclear body protein	34.016	14	6	78.3	8.87	24.29	0.72	0.814823	0.801	0.932171
Q96GY3	LIN37	Protein lin-37 homolog	4.762	7	1	28.4	8.7	1.88	0.72	0.928426	0.998	0.99564
Q6PI48	DARS2	Aspartate--tRNA ligase, mitochondrial	61.613	32	16	73.5	8.02	124.26	0.721	0.44045	0.752	0.410694
O94855	SEC24D	Protein transport protein Sec24D	40.582	15	8	112.9	7.25	59.83	0.721	0.736376	0.816	0.941858
Q9NZ42	PSENEN	Gamma-secretase subunit PEN-2	4.215	15	1	12	9.19	12.52	0.721	0.896653	0.541	0.422574
Q9UJC5	SH3BGRL2	SH3 domain-binding glutamic acid-rich-like protein 2	4.588	13	1	12.3	6.71	4.92	0.721	0.923635	0.533	0.573556
P09884	POLA1	DNA polymerase alpha catalytic subunit	8.223	2	2	165.8	5.85	4.35	0.721	0.839497	0.563	0.453645
Q14315	FLNC	Filamin-C	1274.95	65	129	290.8	5.97	6276.1	0.722	0.137986	0.745	0.398539
Q9UG63	ABCF2	ATP-binding cassette sub-family F member 2	114.041	40	25	71.2	7.37	326.53	0.722	0.45038	0.759	0.464533
Q9HAV0	GNB4	Guanine nucleotide-binding protein subunit beta-4	38.73	21	1	37.5	6	249.03	0.722	0.807971	0.657	0.709498
Q14527	HLTF	Helicase-like transcription factor	88.813	30	21	113.9	8.6	129.55	0.722	0.57346	0.766	0.763863
Q96JJ3	ELMO2	Engulfment and cell motility protein 2	50.027	20	11	82.6	5.9	92.44	0.722	0.438832	0.781	0.577076
Q9BYC9	MRPL20	39S ribosomal protein L20, mitochondrial	36.893	50	9	17.4	10.86	84.43	0.722	0.631882	0.588	0.110091
Q6YP21	KYAT3	Kynurenine--oxoglutarate transaminase 3	49.226	30	11	51.4	8.19	84.26	0.722	0.565596	0.656	0.362207
Q12841	FSTL1	Follistatin-related protein 1	22.677	21	7	35	5.52	40.09	0.722	0.62707	0.664	0.389477
O95415	BRI3	Brain protein I3	6.21	13	1	13.6	8.32	24.45	0.722	0.66087	0.719	0.689449
P10646	TFPI	Tissue factor pathway inhibitor	10.171	10	2	35	8.25	4.04	0.722	0.920234	1.285	0.810172
P24539	ATP5PB	ATP synthase F(0) complex subunit B1, mitochondrial	84.938	44	14	28.9	9.36	551.8	0.723	0.404622	0.688	0.190068
Q6L8Q7	PDE12	2',5'-phosphodiesterase 12	107.377	45	19	67.3	6.57	258.2	0.723	0.359728	0.771	0.689705
O60890	OPHN1	Oligophrenin-1	47.914	14	10	91.6	7.96	53.37	0.723	0.572155	0.86	0.966706
Q58FG1	HSP90AA4P	Putative heat shock protein HSP 90-alpha A4	32.015	9	1	47.7	5.19	744.8	0.724	0.853524	0.939	0.996147
Q9BUQ8	DDX23	Probable ATP-dependent RNA helicase DDX23	140.066	39	28	95.5	9.55	228.22	0.724	0.368131	0.788	0.701615
Q6PL18	ATAD2	ATPase family AAA domain-containing protein 2	89.856	19	22	158.5	6.32	173.87	0.724	0.465015	0.86	0.907733
Q9UDR5	AASS	Alpha-aminoadipic semialdehyde synthase, mitochondrial	67.712	23	17	102.1	6.64	113.43	0.724	0.462661	0.81	0.765803
P09619	PDGFRB	Platelet-derived growth factor receptor beta	51.843	15	13	123.9	4.98	82.89	0.724	0.592132	0.652	0.338024
Q99470	SDF2	Stromal cell-derived factor 2	37.277	44	6	23	7.33	38.69	0.724	0.808699	0.549	0.121934
P14316	IRF2	Interferon regulatory factor 2	7.911	11	3	39.3	7.52	0	0.724	0.914734	1.075	0.967059
Q06210	GFPT1	Glutamine--fructose-6-phosphate aminotransferase [isomerizing] 1	196.292	57	31	78.8	7.11	732.45	0.725	0.237256	0.756	0.447401
Q9UPN6	SCAF8	SR-related and CTD-associated factor 8	43.955	11	8	140.4	8.29	88.17	0.725	0.651985	0.807	0.866907
Q15024	EXOSC7	Exosome complex component RRP42	39.767	37	8	31.8	5.19	81.28	0.725	0.626388	0.741	0.700679
Q15058	KIF14	Kinesin-like protein KIF14	76.632	18	22	186.4	7.91	58.04	0.725	0.487105	0.747	0.484404
Q9BRX8	PRXL2A	Peroxiredoxin-like 2A	23.863	32	7	25.7	8.84	55.07	0.725	0.758285	0.645	0.447922
O60762	DPM1	Dolichol-phosphate mannosyltransferase subunit 1	32.695	40	7	29.6	9.57	46.35	0.725	0.698413	0.818	0.898455
Q9H930	SP140L	Nuclear body protein SP140-like protein	16.188	8	1	67	8.48	37.26	0.725	0.827789	0.67	0.533431
Q9UKA4	AKAP11	A-kinase anchor protein 11	16.88	3	5	210.4	5.39	9.4	0.725	0.857306	0.911	0.999981
Q8N565	MREG	Melanoregulin	5.722	9	2	24.9	5.73	0	0.725	0.801392	0.621	0.363423
P55265	ADAR	Double-stranded RNA-specific adenosine deaminase	206.12	34	37	136	8.65	446.94	0.726	0.422993	0.851	0.854449
A2RU67	FAM234B	Protein FAM234B	26.059	20	7	67	5.02	40.47	0.726	0.824669	0.908	0.996147
Q86UU1	PHLDB1	Pleckstrin homology-like domain family B member 1	36.094	12	11	151.1	8.63	25.57	0.726	0.824669	0.774	0.870861
Q9Y324	FCF1	rRNA-processing protein FCF1 homolog	7.812	11	2	23.4	9.7	16.76	0.726	0.83824	0.59	0.436094
Q8IV38	ANKMY2	Ankyrin repeat and MYND domain-containing protein 2	5.325	5	2	49.3	6.25	2.17	0.726	0.845984	0.843	0.988218
Q99611	SEPHS2	Selenide, water dikinase 2	5.128	10	3	47.3	5.88	1.68	0.726	0.822275	0.818	0.948344
Q8IWZ3	ANKHD1	Ankyrin repeat and KH domain-containing protein 1	135.958	20	22	269.3	5.73	205.06	0.727	0.45038	0.774	0.611566
Q9BTE1	DCTN5	Dynactin subunit 5	15.259	25	4	20.1	8.02	21.98	0.727	0.82959	0.636	0.458469
Q92947	GCDH	Glutaryl-CoA dehydrogenase, mitochondrial	4.275	3	1	48.1	8.06	12.77	0.727	0.846629	0.577	0.368445
P01040	CSTA	Cystatin-A	5.813	35	2	11	5.5	3.7	0.727	0.93059	0.612	0.773041
Q9Y3C4	TPRKB	EKC/KEOPS complex subunit TPRKB	21.045	19	4	19.6	6.79	37.79	0.728	0.829266	0.539	0.0866831
Q9NUP7	TRMT13	tRNA:m(4)X modification enzyme TRM13 homolog	4.268	2	1	54.2	8.09	7.75	0.728	0.923635	0.712	0.89931
O95757	HSPA4L	Heat shock 70 kDa protein 4L	185.374	50	30	94.5	5.88	428.84	0.729	0.424205	0.803	0.675343
Q99959	PKP2	Plakophilin-2	128.293	39	26	97.4	9.33	220.55	0.729	0.428019	0.878	0.960933
O15269	SPTLC1	Serine palmitoyltransferase 1	60.418	29	12	52.7	6.01	144	0.729	0.375851	0.762	0.633738
Q9NZJ9	NUDT4	Diphosphoinositol polyphosphate phosphohydrolase 2	34.977	56	3	20.3	6.35	48.69	0.729	0.846819	0.573	0.314675
Q9NP92	MRPS30	39S ribosomal protein S30, mitochondrial	24.724	21	5	50.3	7.97	22.15	0.729	0.839035	0.672	0.527152
O94856	NFASC	Neurofascin	19.494	5	6	149.9	6.65	21.93	0.729	0.839497	0.804	0.916611
Q5W111	SPRYD7	SPRY domain-containing protein 7	28.061	43	7	21.7	6.7	17.43	0.729	0.68156	0.689	0.594271
O75382	TRIM3	Tripartite motif-containing protein 3	5.975	3	2	80.8	7.83	2.01	0.729	0.840615	0.89	0.996147
P46087	NOP2	Probable 28S rRNA (cytosine(4447)-C(5))-methyltransferase	146.046	36	26	89.2	9.23	442.42	0.73	0.498563	0.842	0.839936
Q9BTC0	DIDO1	Death-inducer obliterator 1	164.985	25	36	243.7	7.88	277.5	0.73	0.389191	0.847	0.900796
O43252	PAPSS1	Bifunctional 3'-phosphoadenosine 5'-phosphosulfate synthase 1	85.83	36	19	70.8	6.86	204.4	0.73	0.374417	0.872	0.943243
Q9Y2V2	CARHSP1	Calcium-regulated heat-stable protein 1	44.557	48	5	15.9	8.21	160.6	0.73	0.518769	0.781	0.684632
P23743	DGKA	Diacylglycerol kinase alpha	55.357	23	13	82.6	6.73	124.6	0.73	0.637638	0.749	0.626927
Q2NL82	TSR1	Pre-rRNA-processing protein TSR1 homolog	119.013	27	18	91.8	7.42	237.95	0.731	0.423131	0.821	0.871456
P01112	HRAS	GTPase HRas	49.774	43	2	21.3	5.31	193.9	0.731	0.648451	0.777	0.796584
Q5BJF2	TMEM97	Sigma intracellular receptor 2	9.829	19	3	20.8	9.38	80.08	0.731	0.574207	0.727	0.659288
Q14331	FRG1	Protein FRG1	33.436	39	9	29.2	9.01	47.2	0.731	0.634537	0.637	0.300397
O60318	MCM3AP	Germinal-center associated nuclear protein	21.694	4	5	218.3	6.39	15.13	0.731	0.866218	1.157	0.833766
Q86YT6	MIB1	E3 ubiquitin-protein ligase MIB1	11.271	4	3	110.1	6.92	11.84	0.731	0.85637	0.817	0.973363
O95363	FARS2	Phenylalanine--tRNA ligase, mitochondrial	16	12	5	52.3	7.46	9.19	0.731	0.842677	0.792	0.916611
P49356	FNTB	Protein farnesyltransferase subunit beta	30.197	23	7	48.7	5.82	32.47	0.732	0.723957	0.816	0.939869
Q8TEB1	DCAF11	DDB1- and CUL4-associated factor 11	10.591	10	4	61.6	6.4	9.17	0.732	0.85637	0.899	0.996328
Q9H211	CDT1	DNA replication factor Cdt1	14.603	10	3	60.4	9.77	8.8	0.732	0.85637	0.817	0.966706
A6NED2	RCCD1	RCC1 domain-containing protein 1	13.375	19	4	40.1	5.27	1.65	0.732	0.834722	0.79	0.893879
O75534	CSDE1	Cold shock domain-containing protein E1	173.479	46	33	88.8	6.25	438.32	0.733	0.45038	0.748	0.447401
Q8N1W1	ARHGEF28	Rho guanine nucleotide exchange factor 28	169.907	26	32	191.8	6.04	205.02	0.733	0.466556	0.806	0.822325
Q6UXN9	WDR82	WD repeat-containing protein 82	58.799	40	11	35.1	7.69	125.75	0.733	0.444531	0.755	0.545325
Q5VTL8	PRPF38B	Pre-mRNA-splicing factor 38B	39.555	24	11	64.4	10.54	102.9	0.733	0.471019	0.71	0.317795
O75962	TRIO	Triple functional domain protein	101.896	12	28	346.7	6.37	88.73	0.733	0.648451	0.771	0.810285
O43924	PDE6D	Retinal rod rhodopsin-sensitive cGMP 3',5'-cyclic phosphodiesterase subunit delta	10.728	13	2	17.4	5.67	25.7	0.733	0.861087	0.568	0.323002
Q14596	NBR1	Next to BRCA1 gene 1 protein	26.815	11	8	107.3	5.12	25.2	0.733	0.728074	0.796	0.916611
Q15208	STK38	Serine/threonine-protein kinase 38	13.077	12	3	54.2	7.15	6.52	0.733	0.871327	0.78	0.919363
P00491	PNP	Purine nucleoside phosphorylase	143.838	70	17	32.1	6.95	694.58	0.734	0.265555	0.811	0.683883
O15027	SEC16A	Protein transport protein Sec16A	243.556	33	46	251.7	5.8	455.7	0.734	0.374417	0.754	0.598876
Q8NI27	THOC2	THO complex subunit 2	166.442	23	34	182.7	8.44	394.46	0.734	0.420812	0.816	0.802354
Q99569	PKP4	Plakophilin-4	99.406	26	21	131.8	8.94	123.65	0.734	0.627112	0.762	0.750024
Q15022	SUZ12	Polycomb protein SUZ12	63	24	12	83	8.81	113.06	0.734	0.549344	0.811	0.806571
Q9Y3P9	RABGAP1	Rab GTPase-activating protein 1	61.827	18	16	121.7	5.25	67.76	0.734	0.683594	0.732	0.60191
P50613	CDK7	Cyclin-dependent kinase 7	32.876	36	11	39	8.47	35.6	0.734	0.719793	0.87	0.977406
O75326	SEMA7A	Semaphorin-7A	20.778	8	5	74.8	7.64	35.19	0.734	0.829266	0.781	0.902257
P78560	CRADD	Death domain-containing protein CRADD	9.915	19	3	22.7	6.8	11.6	0.734	0.841045	0.708	0.843224
P26639	TARS1	Threonine--tRNA ligase 1, cytoplasmic	204.217	54	36	83.4	6.67	938.78	0.735	0.182172	0.763	0.455181
Q8TCS8	PNPT1	Polyribonucleotide nucleotidyltransferase 1, mitochondrial	144.144	42	30	85.9	7.77	468.44	0.735	0.46357	0.788	0.628193
Q92538	GBF1	Golgi-specific brefeldin A-resistance guanine nucleotide exchange factor 1	223.571	29	42	206.3	5.73	458.59	0.735	0.45038	0.795	0.709954
O14579	COPE	Coatomer subunit epsilon	116.452	60	13	34.5	5.12	303.83	0.735	0.411695	0.876	0.941858
Q69YN4	VIRMA	Protein virilizer homolog	54.781	10	14	201.9	5.01	75.4	0.735	0.654506	0.841	0.931281
Q9BVC4	MLST8	Target of rapamycin complex subunit LST8	39.823	33	7	35.9	5.86	36.4	0.736	0.7407	0.715	0.528992
Q9H8W4	PLEKHF2	Pleckstrin homology domain-containing family F member 2	19.785	29	4	27.8	8.21	29.55	0.736	0.850438	1.108	0.916611
P40939	HADHA	Trifunctional enzyme subunit alpha, mitochondrial	169.101	48	30	82.9	9.04	707.21	0.737	0.281526	0.775	0.498942
Q15398	DLGAP5	Disks large-associated protein 5	58.002	25	14	95.1	9	57.26	0.737	0.57346	0.855	0.941858
Q6VN20	RANBP10	Ran-binding protein 10	20.581	13	3	67.2	6.77	27.47	0.737	0.850053	0.541	0.14753
Q01974	ROR2	Tyrosine-protein kinase transmembrane receptor ROR2	12.467	5	3	104.7	6.55	23.13	0.737	0.846466	0.881	0.995544
Q9NVH6	TMLHE	Trimethyllysine dioxygenase, mitochondrial	23.245	18	6	49.5	7.72	17.71	0.737	0.841045	0.721	0.721642
Q01973	ROR1	Inactive tyrosine-protein kinase transmembrane receptor ROR1	7.563	3	2	104.2	7.17	3.31	0.737	0.928426	0.83	0.988218
Q9Y294	ASF1A	Histone chaperone ASF1A	4.146	9	2	23	4.41	0	0.737	0.870958	0.819	0.967059
Q12931	TRAP1	Heat shock protein 75 kDa, mitochondrial	174.455	48	31	80.1	8.21	788.64	0.738	0.195533	0.789	0.590444
Q13618	CUL3	Cullin-3	92.034	36	24	88.9	8.48	208.87	0.738	0.461486	0.747	0.608118
O75116	ROCK2	Rho-associated protein kinase 2	125.644	24	23	160.8	6.02	202.59	0.738	0.50012	0.824	0.873859
Q969H8	MYDGF	Myeloid-derived growth factor	24.99	27	6	18.8	6.68	81.44	0.738	0.511425	0.741	0.447922
Q49A26	GLYR1	Putative oxidoreductase GLYR1	48.006	22	8	60.5	9.17	81.06	0.738	0.63636	0.853	0.953715
O00743	PPP6C	Serine/threonine-protein phosphatase 6 catalytic subunit	51.798	38	10	35.1	5.69	165.94	0.739	0.476283	0.675	0.176209
O15357	INPPL1	Phosphatidylinositol 3,4,5-trisphosphate 5-phosphatase 2	46.731	15	13	138.5	6.54	38.48	0.739	0.750044	0.66	0.456495
P84101	SERF2	Small EDRK-rich factor 2	5.901	19	2	6.9	10.45	2.84	0.739	0.857812	0.932	0.999981
Q9Y295	DRG1	Developmentally-regulated GTP-binding protein 1	98.313	63	19	40.5	8.9	299.53	0.74	0.365311	0.84	0.893052
Q9Y4G6	TLN2	Talin-2	129.855	15	15	271.4	5.57	290.82	0.74	0.745142	0.914	0.996147
Q15005	SPCS2	Signal peptidase complex subunit 2	41.836	48	12	25	8.47	178.84	0.74	0.424549	0.767	0.701459
Q9BU89	DOHH	Deoxyhypusine hydroxylase	46.57	42	7	32.9	4.83	71.62	0.74	0.624339	0.929	0.996147
Q8WUA4	GTF3C2	General transcription factor 3C polypeptide 2	29.708	18	9	100.6	7.31	34.36	0.74	0.723344	0.641	0.435633
P82912	MRPS11	28S ribosomal protein S11, mitochondrial	8.027	9	2	20.6	10.81	20.78	0.74	0.874849	0.761	0.916611
Q8IYH5	ZZZ3	ZZ-type zinc finger-containing protein 3	4.617	2	2	102	5.69	7.7	0.74	0.874884	0.9	0.996147
O60343	TBC1D4	TBC1 domain family member 4	146.91	28	28	146.5	7.01	228.51	0.741	0.470493	0.797	0.804436
P49711	CTCF	Transcriptional repressor CTCF	38.329	17	7	82.7	6.96	43.93	0.741	0.648451	0.736	0.689449
Q9NYS0	NKIRAS1	NF-kappa-B inhibitor-interacting Ras-like protein 1	4.881	11	2	21.6	6.35	1.8	0.741	0.932745	0.473	0.249322
Q14966	ZNF638	Zinc finger protein 638	145.034	22	33	220.5	6.38	301.2	0.742	0.487105	0.696	0.291283
Q70E73	RAPH1	Ras-associated and pleckstrin homology domains-containing protein 1	121.632	33	23	135.2	8.85	187.17	0.742	0.507566	0.835	0.88287
Q06203	PPAT	Amidophosphoribosyltransferase	91.391	38	16	57.4	6.76	151.1	0.742	0.461179	0.671	0.28963
O75330	HMMR	Hyaluronan mediated motility receptor	41.847	17	8	84	5.83	92.17	0.742	0.766638	0.893	0.980314
O60547	GMDS	GDP-mannose 4,6 dehydratase	43.024	35	10	41.9	7.31	58	0.742	0.766401	0.673	0.365562
Q96BN8	OTULIN	Ubiquitin thioesterase otulin	23.358	21	8	40.2	5.47	47.94	0.742	0.619508	0.651	0.308094
P0DI83	RAB34	Ras-related protein Rab-34, isoform NARR	13.245	23	3	21.1	12.16	35.54	0.742	0.850653	0.826	0.967709
O95235	KIF20A	Kinesin-like protein KIF20A	35.082	15	10	100.2	6.92	31.84	0.742	0.747974	0.769	0.881331
Q9Y2L9	LRCH1	Leucine-rich repeat and calponin homology domain-containing protein 1	18.317	9	5	80.8	5.94	27.69	0.742	0.739951	0.816	0.902257
Q9Y5R8	TRAPPC1	Trafficking protein particle complex subunit 1	11.306	20	3	16.8	9.16	22.69	0.742	0.866776	0.705	0.75121
Q5VZE5	NAA35	N-alpha-acetyltransferase 35, NatC auxiliary subunit	12.448	6	4	83.6	7.05	5.96	0.742	0.883908	0.81	0.958283
Q96ND0	FAM210A	Protein FAM210A	11.391	9	3	30.8	9.76	37.38	0.743	0.881022	0.75	0.881331
P54098	POLG	DNA polymerase subunit gamma-1	26.931	10	8	139.5	6.9	19.53	0.743	0.706504	0.823	0.92337
Q96FS4	SIPA1	Signal-induced proliferation-associated protein 1	18.297	9	7	112.1	6.6	14.39	0.743	0.551458	0.818	0.796584
Q8WV99	ZFAND2B	AN1-type zinc finger protein 2B	18.76	26	4	28	6.92	3.05	0.743	0.881022	0.859	0.991128
P50395	GDI2	Rab GDP dissociation inhibitor beta	240.876	80	23	50.6	6.47	1043.45	0.744	0.218035	0.72	0.287331
Q7L7X3	TAOK1	Serine/threonine-protein kinase TAO1	46.252	13	9	116	7.65	69.58	0.744	0.68156	0.842	0.941329
Q8IYB8	SUPV3L1	ATP-dependent RNA helicase SUPV3L1, mitochondrial	47.135	21	13	87.9	7.99	53.74	0.744	0.749492	0.778	0.860767
Q96NW7	LRRC7	Leucine-rich repeat-containing protein 7	13.321	4	2	172.5	6.81	12.89	0.744	0.881123	0.887	0.995544
P53396	ACLY	ATP-citrate synthase	284.922	52	49	120.8	7.33	793.43	0.745	0.22336	0.701	0.219304
Q02241	KIF23	Kinesin-like protein KIF23	108.011	30	22	110	8.51	179.94	0.745	0.535463	0.868	0.941721
P61421	ATP6V0D1	V-type proton ATPase subunit d 1	44.176	31	13	40.3	5	55.91	0.745	0.52849	0.729	0.4733
Q9NZE8	MRPL35	39S ribosomal protein L35, mitochondrial	6.352	9	2	21.5	11.3	12.64	0.745	0.865906	0.591	0.495344
Q9BRD0	BUD13	BUD13 homolog	13.736	9	5	70.5	9.86	7.89	0.745	0.658287	0.949	0.999981
O75486	SUPT3H	Transcription initiation protein SPT3 homolog	4.221	4	1	35.8	6.87	4.41	0.745	0.939281	1.425	0.789511
Q92614	MYO18A	Unconventional myosin-XVIIIa	431.959	45	74	233	6.3	1000.06	0.746	0.247364	0.813	0.689449
Q9UBK8	MTRR	Methionine synthase reductase	43.85	19	9	77.6	6.49	61.63	0.746	0.803229	0.79	0.910522
Q14978	NOLC1	Nucleolar and coiled-body phosphoprotein 1	104.232	25	20	73.6	9.47	475.6	0.747	0.428077	1.065	0.988218
O96008	TOMM40	Mitochondrial import receptor subunit TOM40 homolog	106.441	68	13	37.9	7.25	189.73	0.747	0.531425	0.798	0.785942
O94905	ERLIN2	Erlin-2	45.287	36	9	37.8	5.62	149.21	0.747	0.779335	0.753	0.690642
P55268	LAMB2	Laminin subunit beta-2	42.023	9	13	195.9	6.52	25.11	0.747	0.750591	0.962	0.996147
Q93034	CUL5	Cullin-5	109.447	35	27	90.9	7.94	237.09	0.748	0.23642	0.747	0.405685
Q96GQ7	DDX27	Probable ATP-dependent RNA helicase DDX27	96.072	30	24	89.8	9.28	138.34	0.748	0.470577	0.877	0.947209
Q13342	SP140	Nuclear body protein SP140	6.112	4	1	98.2	5.27	17.75	0.748	0.92554	0.886	0.995544
Q68D10	SPTY2D1	Protein SPT2 homolog	14.775	8	3	75.6	9.79	4.82	0.748	0.885702	0.751	0.88287
P47897	QARS1	Glutamine--tRNA ligase	262.316	58	41	87.7	7.15	1114.54	0.749	0.243851	0.8	0.634683
P07942	LAMB1	Laminin subunit beta-1	323.52	39	55	197.9	4.94	675.1	0.749	0.377409	0.76	0.447401
P28370	SMARCA1	Probable global transcription activator SNF2L1	89.46	25	12	122.5	8.09	159.33	0.749	0.69572	0.613	0.212533
Q9UBU8	MORF4L1	Mortality factor 4-like protein 1	65.224	43	9	41.4	9.28	100.2	0.749	0.627236	0.894	0.975154
Q13948	CUX1	Protein CASP	52.813	28	4	77.4	5.44	78.55	0.75	0.743576	0.842	0.916611
P55212	CASP6	Caspase-6	10.158	10	2	33.3	6.93	10.11	0.75	0.894651	0.998	0.995544
Q8TEQ0	SNX29	Sorting nexin-29	5.108	3	2	91.2	6.21	1.63	0.75	0.914734	0.878	0.995544
P53618	COPB1	Coatomer subunit beta	273.979	45	37	107.1	6.05	772.35	0.751	0.252417	0.82	0.715673
Q8ND04	SMG8	Protein SMG8	52.339	17	11	109.6	7.68	63.71	0.751	0.740051	0.835	0.916611
Q92626	PXDN	Peroxidasin homolog	29.931	8	8	165.2	7.17	28.63	0.751	0.895839	1.002	0.988218
Q96E14	RMI2	RecQ-mediated genome instability protein 2	6.917	14	2	15.9	7.9	10.42	0.751	0.883908	0.673	0.625138
Q6PGN9	PSRC1	Proline/serine-rich coiled-coil protein 1	7.879	8	2	38.8	11.21	9.07	0.751	0.875354	0.549	0.447922
O15270	SPTLC2	Serine palmitoyltransferase 2	72.559	33	13	62.9	7.78	134.86	0.752	0.669166	0.669	0.399372
Q96BT7	ALKBH8	Alkylated DNA repair protein alkB homolog 8	17.828	11	6	75.2	7.99	22.77	0.752	0.889071	0.593	0.304939
O75582	RPS6KA5	Ribosomal protein S6 kinase alpha-5	19.157	8	5	89.8	7.11	17.67	0.752	0.889156	0.816	0.941721
Q7Z2E3	APTX	Aprataxin	6.47	9	2	40.7	9.17	6.9	0.752	0.766638	0.668	0.372613
Q5UIP0	RIF1	Telomere-associated protein RIF1	260.788	27	53	274.3	5.52	498.61	0.753	0.465015	0.735	0.506484
Q9ULT8	HECTD1	E3 ubiquitin-protein ligase HECTD1	198.98	27	52	289.2	5.35	289.85	0.753	0.57346	0.975	0.996328
Q92896	GLG1	Golgi apparatus protein 1	124.507	31	32	134.5	6.9	268.81	0.753	0.498563	0.801	0.793234
Q9Y5B0	CTDP1	RNA polymerase II subunit A C-terminal domain phosphatase	49.132	18	12	104.3	5.27	81.66	0.753	0.798757	0.847	0.919363
Q8NDZ4	DIPK2A	Divergent protein kinase domain 2A	29.355	24	8	49.5	8.53	35.6	0.753	0.871327	0.699	0.64389
O43464	HTRA2	Serine protease HTRA2, mitochondrial	19.324	15	6	48.8	10.07	16.02	0.753	0.779467	0.876	0.988792
Q96RR1	TWNK	Twinkle protein, mitochondrial	9.77	7	3	77.1	8.98	13.61	0.753	0.939281	1.129	0.936335
Q9Y450	HBS1L	HBS1-like protein	6.789	5	3	75.4	6.61	4.76	0.753	0.884302	0.733	0.890109
Q07157	TJP1	Tight junction protein ZO-1	528.682	61	75	195.3	6.7	1331.61	0.754	0.268366	0.841	0.796584
P11216	PYGB	Glycogen phosphorylase, brain form	276.795	58	41	96.6	6.86	704.25	0.754	0.365925	0.903	0.928028
P57737	CORO7	Coronin-7	125.266	36	22	100.5	5.8	337.55	0.754	0.478714	0.813	0.819837
O60264	SMARCA5	SWI/SNF-related matrix-associated actin-dependent regulator of chromatin subfamily A member 5	148.581	38	23	121.8	8.09	252.49	0.754	0.481648	0.649	0.178948
Q96T37	RBM15	RNA-binding protein 15	111.457	34	25	107.1	10.08	245.52	0.754	0.517128	0.883	0.961325
Q5JTH9	RRP12	RRP12-like protein	118.276	28	28	143.6	8.75	218.09	0.754	0.574207	0.679	0.287331
O00139	KIF2A	Kinesin-like protein KIF2A	89.687	32	20	79.9	6.68	190.36	0.754	0.574207	0.747	0.559457
P07947	YES1	Tyrosine-protein kinase Yes	18.214	11	2	60.8	6.74	58.34	0.754	0.853627	0.796	0.916611
Q3YEC7	RABL6	Rab-like protein 6	28.561	10	6	79.5	5.22	46.63	0.754	0.892563	0.907	0.99564
Q96JP5	ZFP91	E3 ubiquitin-protein ligase ZFP91	28.219	13	5	63.4	7.36	43.97	0.754	0.784596	0.834	0.950226
Q7L4I2	RSRC2	Arginine/serine-rich coiled-coil protein 2	26.932	18	6	50.5	11.33	37.66	0.754	0.799339	0.721	0.736574
A3KMH1	VWA8	von Willebrand factor A domain-containing protein 8	44.113	9	12	214.7	7.4	32.33	0.754	0.879356	0.753	0.831793
P30281	CCND3	G1/S-specific cyclin-D3	12.29	17	5	32.5	7.06	5.59	0.754	0.894899	0.717	0.805457
Q9NVA1	UQCC1	Ubiquinol-cytochrome-c reductase complex assembly factor 1	9.508	10	3	34.6	8.91	2.53	0.754	0.939281	0.609	0.68271
Q99613	EIF3C	Eukaryotic translation initiation factor 3 subunit C	225.04	34	31	105.3	5.68	901.92	0.755	0.268389	0.788	0.586117
P35611	ADD1	Alpha-adducin	69.645	29	13	80.9	5.83	131.23	0.755	0.540607	0.794	0.675361
O15083	ERC2	ERC protein 2	3.243	1	1	110.5	6.99	0	0.755	0.899429	0.965	0.995544
Q92576	PHF3	PHD finger protein 3	94.508	16	21	229.3	6.96	105.02	0.756	0.714273	0.782	0.689273
Q96ST3	SIN3A	Paired amphipathic helix protein Sin3a	82.292	21	24	145.1	7.25	98.05	0.756	0.665517	0.735	0.590444
Q08AD1	CAMSAP2	Calmodulin-regulated spectrin-associated protein 2	49.441	12	12	168	6.8	38.59	0.757	0.802211	0.814	0.919363
P17026	ZNF22	Zinc finger protein 22	23.476	28	5	25.9	10.04	18.27	0.757	0.901635	0.43	0.0136812
Q9UM13	ANAPC10	Anaphase-promoting complex subunit 10	8.875	13	2	21.2	9.06	16.69	0.757	0.896939	0.672	0.793234
Q08170	SRSF4	Serine/arginine-rich splicing factor 4	62.09	24	8	56.6	11.52	327.13	0.758	0.68156	0.906	0.992139
Q03426	MVK	Mevalonate kinase	28.797	27	7	42.4	6.46	44.2	0.758	0.879869	0.835	0.949967
Q8NBL1	POGLUT1	Protein O-glucosyltransferase 1	24.042	18	7	46.2	8.72	26.77	0.758	0.808699	1.039	0.958283
P63010	AP2B1	AP-2 complex subunit beta	212.836	41	17	104.5	5.38	887.72	0.759	0.574207	0.91	0.956621
P06737	PYGL	Glycogen phosphorylase, liver form	250.868	51	37	97.1	7.17	668.76	0.759	0.574207	0.847	0.843224
Q93009	USP7	Ubiquitin carboxyl-terminal hydrolase 7	261.468	53	47	128.2	5.55	608.62	0.759	0.57346	0.881	0.916611
Q92526	CCT6B	T-complex protein 1 subunit zeta-2	30.086	10	1	57.8	7.24	211.6	0.759	0.535315	0.98	0.999981
Q9NYU2	UGGT1	UDP-glucose:glycoprotein glucosyltransferase 1	97.885	21	24	177.1	5.63	148.05	0.759	0.574207	0.766	0.608713
P61962	DCAF7	DDB1- and CUL4-associated factor 7	28.111	16	4	38.9	5.52	36.69	0.759	0.894651	0.946	0.998995
O60346	PHLPP1	PH domain leucine-rich repeat-containing protein phosphatase 1	18.239	5	4	184.6	6.28	28.58	0.759	0.943758	0.917	0.999981
Q8IYA6	CKAP2L	Cytoskeleton-associated protein 2-like	14.947	9	5	83.5	9.83	14.23	0.759	0.894651	1.06	0.941721
O95104	SCAF4	SR-related and CTD-associated factor 4	68.027	20	11	125.8	9.55	146.37	0.76	0.569792	0.814	0.827152
P05166	PCCB	Propionyl-CoA carboxylase beta chain, mitochondrial	51.646	24	10	58.2	7.64	60.81	0.76	0.808699	0.771	0.860395
Q96EB1	ELP4	Elongator complex protein 4	12.183	10	3	46.6	8.51	22.95	0.76	0.606327	0.716	0.346516
P13639	EEF2	Elongation factor 2	528.483	64	60	95.3	6.83	3888.67	0.761	0.294028	0.911	0.941721
Q9Y2R5	MRPS17	28S ribosomal protein S17, mitochondrial	3.619	7	1	14.5	9.85	10.56	0.761	0.895839	0.559	0.238401
Q9H7H0	METTL17	Methyltransferase-like protein 17, mitochondrial	4.172	3	1	50.7	9.33	0	0.761	0.939281	0.548	0.48769
P56937	HSD17B7	3-keto-steroid reductase/17-beta-hydroxysteroid dehydrogenase 7	3.912	6	1	38.2	8.1	0	0.761	0.903289	0.836	0.973363
Q8IUR0	TRAPPC5	Trafficking protein particle complex subunit 5	27.775	36	7	20.8	9.66	56.33	0.762	0.811171	0.666	0.365051
Q08431	MFGE8	Lactadherin	30.619	23	8	43.1	8.15	50.35	0.762	0.876104	0.667	0.518448
Q9NW64	RBM22	Pre-mRNA-splicing factor RBM22	29.865	23	7	46.9	8.54	34.67	0.762	0.822275	0.847	0.949967
Q96S99	PLEKHF1	Pleckstrin homology domain-containing family F member 1	11.566	19	3	31.2	8.24	18.79	0.762	0.893426	0.902	0.996147
Q9HAW4	CLSPN	Claspin	13.172	4	4	151	4.82	10.06	0.762	0.90116	0.866	0.992139
Q6ZRS2	SRCAP	Helicase SRCAP	4.6	1	2	343.3	5.96	0	0.762	0.939281	0.633	0.753676
P25205	MCM3	DNA replication licensing factor MCM3	251.816	60	48	90.9	5.77	948.07	0.763	0.303069	0.808	0.668327
P56192	MARS1	Methionine--tRNA ligase, cytoplasmic	312.346	48	37	101.1	6.16	910.71	0.763	0.324525	0.839	0.792699
Q2TB90	HKDC1	Hexokinase HKDC1	178.541	41	36	102.5	7.12	514.07	0.763	0.597591	0.922	0.975154
Q12802	AKAP13	A-kinase anchor protein 13	204.286	23	39	307.4	5.24	245.8	0.763	0.594617	0.794	0.689705
Q9Y618	NCOR2	Nuclear receptor corepressor 2	72.116	14	20	273.5	7.59	71.5	0.763	0.739537	0.943	0.999981
P51965	UBE2E1	Ubiquitin-conjugating enzyme E2 E1	10.49	19	1	21.4	8.53	38.82	0.763	0.939281	0.494	0.326738
Q32P44	EML3	Echinoderm microtubule-associated protein-like 3	3.951	1	1	95.1	7.12	0	0.763	0.903289	1.076	0.921427
Q9NZN5	ARHGEF12	Rho guanine nucleotide exchange factor 12	29.078	7	7	173.1	5.74	40.06	0.764	0.901824	0.819	0.947441
P09001	MRPL3	39S ribosomal protein L3, mitochondrial	30.183	26	7	38.6	9.48	28.5	0.764	0.822275	0.759	0.835181
Q96S55	WRNIP1	ATPase WRNIP1	29.212	14	7	72.1	6.1	27.9	0.764	0.846511	0.712	0.705741
O00488	ZNF593	Zinc finger protein 593	15.117	46	4	15.2	9.82	24.74	0.764	0.910125	0.713	0.794773
Q8IWB1	ITPRIP	Inositol 1,4,5-trisphosphate receptor-interacting protein	23.807	17	6	62	5.88	18.34	0.764	0.900908	0.959	0.997289
Q9NUL5	SHFL	Shiftless antiviral inhibitor of ribosomal frameshifting protein	18.818	20	4	33.1	7.25	16.65	0.764	0.903289	1.211	0.810089
P07814	EPRS1	Bifunctional glutamate/proline--tRNA ligase	597.762	55	81	170.5	7.33	2284.59	0.765	0.316693	0.931	0.973014
Q14980	NUMA1	Nuclear mitotic apparatus protein 1	665.599	57	109	238.1	5.78	1904.22	0.765	0.316314	0.878	0.895211
P51114	FXR1	Fragile X mental retardation syndrome-related protein 1	95.122	43	16	69.7	6.15	296.07	0.765	0.634537	0.724	0.484052
Q9UJF2	RASAL2	Ras GTPase-activating protein nGAP	64.581	19	15	128.5	8.24	73.44	0.765	0.632162	0.833	0.848914
P17535	JUND	Transcription factor jun-D	6.433	9	1	35.2	7.37	18.27	0.765	0.942357	1.139	0.941858
A6NFI3	ZNF316	Zinc finger protein 316	8.808	3	2	108.4	5.31	4.77	0.765	0.92444	0.697	0.822325
Q5VWG9	TAF3	Transcription initiation factor TFIID subunit 3	7.809	4	3	103.5	9.06	2.4	0.765	0.932745	0.955	0.996835
Q96NL6	SCLT1	Sodium channel and clathrin linker 1	3.884	1	1	80.9	6.07	2.03	0.765	0.944928	0.01	3.96579e-16
Q9GZR7	DDX24	ATP-dependent RNA helicase DDX24	208.753	44	38	96.3	9.06	528.93	0.766	0.641517	0.88	0.916611
O95155	UBE4B	Ubiquitin conjugation factor E4 B	134.279	29	25	146.1	6.55	231.79	0.766	0.592132	0.937	0.995544
Q99523	SORT1	Sortilin	86.779	18	11	92	5.74	209.1	0.766	0.594265	0.733	0.410694
Q16836	HADH	Hydroxyacyl-coenzyme A dehydrogenase, mitochondrial	60.258	39	9	34.3	8.85	100.37	0.766	0.604165	0.816	0.810172
Q9Y287	ITM2B	Integral membrane protein 2B	22.817	20	4	30.3	5.14	75.02	0.766	0.758285	0.693	0.533548
Q2M1P5	KIF7	Kinesin-like protein KIF7	32.399	8	7	150.5	6.79	45.97	0.766	0.779335	0.917	0.995544
Q15773	MLF2	Myeloid leukemia factor 2	14.848	22	4	28.1	6.9	28.15	0.766	0.903289	0.887	0.992139
Q92560	BAP1	Ubiquitin carboxyl-terminal hydrolase BAP1	19.221	10	6	80.3	6.84	12.41	0.766	0.903289	0.885	0.988792
Q96H55	MYO19	Unconventional myosin-XIX	18.283	9	5	109.1	7.71	10.82	0.766	0.909401	0.856	0.992139
Q96EI5	TCEAL4	Transcription elongation factor A protein-like 4	12.675	20	3	24.6	5.2	8.62	0.766	0.89965	0.697	0.635077
O60291	MGRN1	E3 ubiquitin-protein ligase MGRN1	10.191	7	3	60.7	5.15	4.03	0.766	0.939281	1.003	0.992139
Q8IYB3	SRRM1	Serine/arginine repetitive matrix protein 1	126.812	28	22	102.3	11.84	516.49	0.767	0.627236	0.857	0.916207
Q96QZ7	MAGI1	Membrane-associated guanylate kinase, WW and PDZ domain-containing protein 1	18.156	6	5	164.5	7.58	14.44	0.767	0.897544	0.72	0.821036
Q13485	SMAD4	Mothers against decapentaplegic homolog 4	12.953	8	5	60.4	6.99	6.33	0.767	0.779335	0.785	0.857516
P41252	IARS1	Isoleucine--tRNA ligase, cytoplasmic	366.902	50	55	144.4	6.15	1069.05	0.768	0.334231	0.913	0.942431
O95239	KIF4A	Chromosome-associated kinesin KIF4A	224.572	46	51	139.8	6.27	431.74	0.768	0.639686	0.84	0.842502
Q9BTW9	TBCD	Tubulin-specific chaperone D	121.237	28	26	132.5	6.19	231.82	0.768	0.643179	0.811	0.813287
Q9NYI0	PSD3	PH and SEC7 domain-containing protein 3	128.624	31	25	116	5.99	197.45	0.768	0.627236	0.892	0.957002
Q15031	LARS2	Probable leucine--tRNA ligase, mitochondrial	108.268	32	24	101.9	8.22	186.31	0.768	0.624339	0.907	0.988792
Q8IYD1	GSPT2	Eukaryotic peptide chain release factor GTP-binding subunit ERF3B	60.653	28	6	68.8	5.43	151.59	0.768	0.7149	0.82	0.804624
P23610	F8A1	40-kDa huntingtin-associated protein	37.377	26	5	39.1	6.84	64.07	0.768	0.903289	1.019	0.985651
Q9BQ75	CMSS1	Protein CMSS1	29.011	20	6	31.9	9.19	56.59	0.768	0.685052	0.79	0.694988
Q9H9B1	EHMT1	Histone-lysine N-methyltransferase EHMT1	30.796	10	8	141.4	5.76	53.14	0.768	0.866147	0.765	0.860767
Q8N5M1	ATPAF2	ATP synthase mitochondrial F1 complex assembly factor 2	7.57	7	2	32.8	7.09	8.06	0.768	0.909401	0.746	0.902257
Q9HCM4	EPB41L5	Band 4.1-like protein 5	9.372	7	4	81.8	6.58	7.16	0.768	0.939281	0.841	0.988218
Q13347	EIF3I	Eukaryotic translation initiation factor 3 subunit I	137.521	61	14	36.5	5.64	601.11	0.769	0.468032	0.71	0.227911
P63027	VAMP2	Vesicle-associated membrane protein 2	32.225	47	2	12.7	8.13	141.36	0.769	0.845984	0.607	0.322886
O75970	MPDZ	Multiple PDZ domain protein	99.082	16	22	221.5	5.06	119.49	0.769	0.69404	0.794	0.746591
Q9Y5Q8	GTF3C5	General transcription factor 3C polypeptide 5	48.666	29	13	59.5	6.9	84.21	0.769	0.811171	0.797	0.888244
Q9UBP9	GULP1	PTB domain-containing engulfment adapter protein 1	29.924	27	8	34.5	7.9	62.87	0.769	0.843024	0.604	0.150162
Q9NYR9	NKIRAS2	NF-kappa-B inhibitor-interacting Ras-like protein 2	7.058	12	2	21.5	8.05	6.72	0.769	0.939281	0.78	0.947441
Q13813	SPTAN1	Spectrin alpha chain, non-erythrocytic 1	1217.68	67	169	284.4	5.35	4008.28	0.77	0.34038	0.904	0.928687
Q01082	SPTBN1	Spectrin beta chain, non-erythrocytic 1	1252.65	66	141	274.4	5.57	3785.7	0.77	0.34273	0.909	0.936335
Q8WVK2	SNRNP27	U4/U6.U5 small nuclear ribonucleoprotein 27 kDa protein	24.232	24	4	18.8	11.62	57.81	0.77	0.91006	0.546	0.121934
Q9BWH6	RPAP1	RNA polymerase II-associated protein 1	42.761	12	12	152.7	6.38	45.5	0.77	0.822856	0.767	0.773778
Q9P0P0	RNF181	E3 ubiquitin-protein ligase RNF181	14.553	21	3	17.9	5.06	4.66	0.77	0.912958	0.893	0.995918
O95628	CNOT4	CCR4-NOT transcription complex subunit 4	4.772	2	1	63.5	7.03	2.27	0.77	0.9413	0.921	0.999981
P62495	ETF1	Eukaryotic peptide chain release factor subunit 1	101.22	44	17	49	5.71	376.47	0.771	0.39985	0.762	0.452644
Q13951	CBFB	Core-binding factor subunit beta	37.064	34	8	21.5	6.6	151.22	0.771	0.579295	0.673	0.261062
Q5T5U3	ARHGAP21	Rho GTPase-activating protein 21	27.229	5	7	217.3	7.8	34.59	0.771	0.916363	0.913	0.999981
Q07954	LRP1	Prolow-density lipoprotein receptor-related protein 1	41.232	4	13	504.3	5.39	25.82	0.771	0.909212	0.66	0.518448
Q9UII2	ATP5IF1	ATPase inhibitor, mitochondrial	4.329	11	1	12.2	9.35	12.39	0.771	0.942357	0.663	0.822325
Q9GZP1	NRSN2	Neurensin-2	4.14	6	1	22	4.83	7.06	0.771	0.939857	0.903	0.997433
Q9UMR5	PPT2	Lysosomal thioesterase PPT2	6.476	7	2	34.2	6.33	4.51	0.771	0.910125	0.179	6.76209e-07
P29373	CRABP2	Cellular retinoic acid-binding protein 2	6.34	18	2	15.7	5.4	3.74	0.771	0.950638	0.617	0.777385
Q7KZ85	SUPT6H	Transcription elongation factor SPT6	311.734	38	53	198.9	4.91	741.77	0.772	0.624986	0.904	0.94724
Q9C0C9	UBE2O	(E3-independent) E2 ubiquitin-conjugating enzyme	133.756	30	26	141.2	5.12	184.4	0.772	0.628217	0.729	0.445757
O75223	GGCT	Gamma-glutamylcyclotransferase	31.745	46	8	21	5.14	102.66	0.772	0.766401	0.758	0.782099
O95466	FMNL1	Formin-like protein 1	32.741	9	5	121.8	5.72	38.34	0.772	0.845984	1.004	0.995544
Q9GZN8	C20orf27	UPF0687 protein C20orf27	14.045	19	2	19.3	6.84	28.06	0.772	0.853524	0.659	0.490652
P34932	HSPA4	Heat shock 70 kDa protein 4	450.271	69	49	94.3	5.19	1470.8	0.773	0.358876	0.826	0.747694
Q86V81	ALYREF	THO complex subunit 4	96.203	53	9	26.9	11.15	313.23	0.773	0.669166	0.766	0.510411
Q9H0U6	MRPL18	39S ribosomal protein L18, mitochondrial	38.374	28	5	20.6	9.54	39.03	0.773	0.808699	0.685	0.498942
O15014	ZNF609	Zinc finger protein 609	38.406	9	7	151.1	8.03	36.27	0.773	0.861945	0.874	0.992139
P20226	TBP	TATA-box-binding protein	8.332	7	2	37.7	9.79	12.18	0.773	0.909212	1.713	0.26628
P25098	GRK2	Beta-adrenergic receptor kinase 1	14.257	7	5	79.5	7.28	11.7	0.773	0.914734	0.825	0.954327
Q96NE9	FRMD6	FERM domain-containing protein 6	5.212	4	2	72	7.46	4.14	0.773	0.829215	0.817	0.910808
Q00341	HDLBP	Vigilin	408.886	45	59	141.4	6.87	1511.92	0.774	0.364607	0.915	0.94724
P49736	MCM2	DNA replication licensing factor MCM2	305.26	53	42	101.8	5.52	1004.13	0.774	0.365925	0.885	0.907733
Q9NWH9	SLTM	SAFB-like transcription modulator	130.707	28	26	117.1	7.87	398.86	0.774	0.634537	0.88	0.936335
O00560	SDCBP	Syntenin-1	113.506	65	11	32.4	7.53	354.55	0.774	0.648451	0.976	0.998995
Q92905	COPS5	COP9 signalosome complex subunit 5	59.184	32	9	37.6	6.54	161.13	0.774	0.640315	0.796	0.733056
Q9Y3M8	STARD13	StAR-related lipid transfer protein 13	96.475	27	23	124.9	7.02	156.55	0.774	0.713594	0.907	0.975154
P52434	POLR2H	DNA-directed RNA polymerases I, II, and III subunit RPABC3	33.427	35	5	17.1	4.68	141.62	0.774	0.739951	0.646	0.208589
Q92901	RPL3L	60S ribosomal protein L3-like	17.691	9	1	46.3	10.45	30.22	0.774	0.943857	1.123	0.936031
O75818	RPP40	Ribonuclease P protein subunit p40	31	34	8	41.8	6.67	20.49	0.774	0.893917	1.533	0.134324
P01861	IGHG4	Immunoglobulin heavy constant gamma 4	11.162	10	1	35.9	7.36	3.51	0.774	0.853524	0.831	0.958283
Q92974	ARHGEF2	Rho guanine nucleotide exchange factor 2	170.2	43	35	111.5	7.27	334.58	0.775	0.657222	0.901	0.950016
Q9Y5P4	CERT1	Ceramide transfer protein	57.184	26	11	70.8	5.48	74.57	0.775	0.82509	0.811	0.902496
Q9UET6	FTSJ1	Putative tRNA (cytidine(32)/guanosine(34)-2'-O)-methyltransferase	32.326	29	6	36.1	5.69	43.09	0.775	0.919515	0.958	0.998995
Q2NKX8	ERCC6L	DNA excision repair protein ERCC-6-like	52.885	13	11	141	5.31	38.52	0.775	0.817308	0.745	0.699594
P30837	ALDH1B1	Aldehyde dehydrogenase X, mitochondrial	5.835	5	1	57.2	6.8	24.42	0.775	0.951943	1.201	0.92337
Q96QD9	FYTTD1	UAP56-interacting factor	24.875	25	7	35.8	11.78	18.76	0.775	0.834532	0.739	0.780443
P52756	RBM5	RNA-binding protein 5	18.479	10	6	92.1	6.28	15.05	0.775	0.897134	0.778	0.895211
P54289	CACNA2D1	Voltage-dependent calcium channel subunit alpha-2/delta-1	24.223	10	8	124.5	5.27	15.04	0.775	0.910125	0.875	0.993729
Q9NTZ6	RBM12	RNA-binding protein 12	87.373	23	20	97.3	8.63	261.29	0.776	0.594265	0.932	0.992139
Q9BZE1	MRPL37	39S ribosomal protein L37, mitochondrial	63.244	42	14	48.1	8.59	171.71	0.776	0.643659	0.747	0.455181
Q658Y4	FAM91A1	Protein FAM91A1	73.219	30	19	93.9	6.39	110.68	0.776	0.735698	0.835	0.92337
Q8NFH4	NUP37	Nucleoporin Nup37	57.519	37	9	36.7	5.92	105.8	0.776	0.624339	0.669	0.258583
Q9H792	PEAK1	Inactive tyrosine-protein kinase PEAK1	39.949	9	12	193	6.89	14.37	0.776	0.923635	0.675	0.640855
Q16134	ETFDH	Electron transfer flavoprotein-ubiquinone oxidoreductase, mitochondrial	11.819	7	4	68.5	7.55	11.47	0.776	0.894651	0.833	0.961325
Q15233	NONO	Non-POU domain-containing octamer-binding protein	215.305	57	23	54.2	8.95	1126.69	0.777	0.377525	0.869	0.879871
P05067	APP	Amyloid-beta precursor protein	173.243	41	25	86.9	4.82	548.28	0.777	0.654161	0.87	0.916302
P13798	APEH	Acylamino-acid-releasing enzyme	94.801	29	18	81.2	5.48	306.69	0.777	0.656691	0.826	0.831793
P61020	RAB5B	Ras-related protein Rab-5B	52.872	45	5	23.7	8.13	214.51	0.777	0.917308	1.022	0.973363
O75122	CLASP2	CLIP-associating protein 2	115.457	29	23	141	8.4	200.45	0.777	0.643797	0.901	0.965722
Q14CX7	NAA25	N-alpha-acetyltransferase 25, NatB auxiliary subunit	112.247	32	25	112.2	6.64	167.75	0.777	0.68156	0.908	0.988218
Q96T23	RSF1	Remodeling and spacing factor 1	108.428	22	25	163.7	5.01	156.48	0.777	0.68156	0.824	0.811514
Q86TC9	MYPN	Myopalladin	89.018	18	16	145.2	6.77	111.29	0.777	0.739951	0.953	0.996147
Q96E11	MRRF	Ribosome-recycling factor, mitochondrial	46.542	40	9	29.3	9.79	109.67	0.777	0.653689	0.651	0.143716
Q9UBS3	DNAJB9	DnaJ homolog subfamily B member 9	7.048	11	2	25.5	8.27	1.98	0.777	0.951943	0.673	0.866907
O75152	ZC3H11A	Zinc finger CCCH domain-containing protein 11A	122.375	38	25	89.1	8.37	368.7	0.778	0.569792	0.923	0.988218
Q8N5M4	TTC9C	Tetratricopeptide repeat protein 9C	51.008	31	6	20	8.92	220.98	0.778	0.72676	0.669	0.218096
P61758	VBP1	Prefoldin subunit 3	48.121	48	11	22.6	7.11	182.98	0.778	0.647035	0.75	0.611566
P53602	MVD	Diphosphomevalonate decarboxylase	19.438	17	5	43.4	7.23	34.45	0.778	0.877287	0.977	0.99736
O14521	SDHD	Succinate dehydrogenase [ubiquinone] cytochrome b small subunit, mitochondrial	7.371	11	2	17	8.63	9.23	0.778	0.92554	0.68	0.689449
Q9UBN6	TNFRSF10D	Tumor necrosis factor receptor superfamily member 10D	10.56	11	4	41.8	6.54	8.68	0.778	0.853524	0.827	0.941858
Q9Y613	FHOD1	FH1/FH2 domain-containing protein 1	228.512	46	43	126.5	6.39	593.46	0.779	0.6997	0.887	0.928687
Q9NRW1	RAB6B	Ras-related protein Rab-6B	47.292	48	2	23.4	5.53	311.94	0.779	0.849519	0.652	0.327875
Q13724	MOGS	Mannosyl-oligosaccharide glucosidase	72.007	28	19	91.9	8.9	149.53	0.779	0.663191	0.887	0.973363
Q9BSJ2	TUBGCP2	Gamma-tubulin complex component 2	68.985	22	15	102.5	6.84	137.81	0.779	0.669166	0.809	0.800886
P67812	SEC11A	Signal peptidase complex catalytic subunit SEC11A	16.717	20	4	20.6	9.48	89.81	0.779	0.678325	0.627	0.0624035
Q8IYU8	MICU2	Calcium uptake protein 2, mitochondrial	33.79	25	7	49.6	9.09	24.84	0.779	0.923124	0.978	0.99221
Q5NDL2	EOGT	EGF domain-specific O-linked N-acetylglucosamine transferase	16.586	10	5	62	7.05	17.58	0.779	0.923635	0.764	0.843224
Q9H967	WDR76	WD repeat-containing protein 76	12.057	5	3	69.7	9.25	12.65	0.779	0.86656	0.752	0.804449
Q8NBM4	UBAC2	Ubiquitin-associated domain-containing protein 2	5.792	8	2	38.9	9.01	5.64	0.779	0.923635	0.75	0.856057
O15085	ARHGEF11	Rho guanine nucleotide exchange factor 11	3.564	1	1	167.6	5.5	2.29	0.779	0.949341	0.84	0.992139
Q7L3B6	CDC37L1	Hsp90 co-chaperone Cdc37-like 1	6.546	10	2	38.8	5.34	0	0.779	0.93059	0.695	0.88287
Q2TAM9	TUSC1	Tumor suppressor candidate gene 1 protein	3.636	6	1	23.4	11.18	0	0.779	0.948947	0.608	0.689273
P26006	ITGA3	Integrin alpha-3	127.639	21	22	116.5	6.77	413.81	0.78	0.711195	0.899	0.94724
Q5VZF2	MBNL2	Muscleblind-like protein 2	41.055	27	5	40.5	8.38	213.61	0.78	0.824669	0.852	0.934119
Q9NRF8	CTPS2	CTP synthase 2	57.255	33	11	65.6	6.9	159.69	0.78	0.656228	0.823	0.800648
Q13547	HDAC1	Histone deacetylase 1	83.1	41	9	55.1	5.48	141.09	0.78	0.774098	0.88	0.941858
Q5VUA4	ZNF318	Zinc finger protein 318	44.805	8	11	251	7.2	38.34	0.78	0.896905	0.776	0.877032
Q96GX9	APIP	Methylthioribulose-1-phosphate dehydratase	32.823	33	6	27.1	7.12	34.97	0.78	0.864045	0.91	0.996147
Q9BVM2	DPCD	Protein DPCD	4.225	5	1	23.2	9.03	16.06	0.78	0.951993	2.231	0.0549263
Q9NVF7	FBXO28	F-box only protein 28	4.933	4	1	41.1	9.55	10.8	0.78	0.949504	0.953	0.996147
Q5R3I4	TTC38	Tetratricopeptide repeat protein 38	9.807	7	3	52.8	5.99	6.06	0.78	0.939281	0.781	0.943243
Q92598	HSPH1	Heat shock protein 105 kDa	487.757	64	49	96.8	5.39	1943.53	0.781	0.396539	0.91	0.939081
Q14008	CKAP5	Cytoskeleton-associated protein 5	540.382	51	97	225.4	7.8	1570.28	0.781	0.394457	0.888	0.910522
Q7L2E3	DHX30	ATP-dependent RNA helicase DHX30	281.413	53	56	133.9	8.78	673.16	0.781	0.569792	0.833	0.761383
P84085	ARF5	ADP-ribosylation factor 5	59.594	53	5	20.5	6.79	273.27	0.781	0.878565	0.655	0.447401
Q92879	CELF1	CUGBP Elav-like family member 1	75.353	25	11	52	8.46	144.97	0.781	0.657018	0.927	0.993729
Q9BVS4	RIOK2	Serine/threonine-protein kinase RIO2	53.242	31	11	63.2	5.94	144.23	0.781	0.750117	0.853	0.919363
Q9H299	SH3BGRL3	SH3 domain-binding glutamic acid-rich-like protein 3	27.079	49	6	10.4	4.93	53.87	0.781	0.674541	0.322	1.95304e-09
Q96EV2	RBM33	RNA-binding protein 33	41.938	19	10	129.9	6.93	41.11	0.781	0.864333	0.881	0.991553
Q9ULR0	ISY1	Pre-mRNA-splicing factor ISY1 homolog	17.77	20	4	33	5.17	21.97	0.781	0.922602	0.905	0.996147
P27448	MARK3	MAP/microtubule affinity-regulating kinase 3	18.055	6	1	84.4	9.57	21.27	0.781	0.949504	1.006	0.99221
Q92786	PROX1	Prospero homeobox protein 1	3.409	1	1	83.2	7.18	0	0.781	0.853524	0.929	0.996147
Q86UP2	KTN1	Kinectin	484.787	64	80	156.2	5.64	1236.49	0.782	0.402754	0.967	0.995544
Q01780	EXOSC10	Exosome component 10	177.215	48	34	100.8	8.46	342.76	0.782	0.592132	0.918	0.988218
Q9HD26	GOPC	Golgi-associated PDZ and coiled-coil motif-containing protein	87.67	48	19	50.5	5.92	190.91	0.782	0.703372	0.77	0.675124
P49454	CENPF	Centromere protein F	184.476	22	56	357.3	5.1	167.16	0.782	0.634537	0.889	0.961325
Q9Y2S7	POLDIP2	Polymerase delta-interacting protein 2	69.395	49	16	42	8.63	145.84	0.782	0.686812	0.744	0.576478
Q9H8Y5	ANKZF1	Ankyrin repeat and zinc finger domain-containing protein 1	78.348	31	16	80.9	8.41	126.73	0.782	0.668307	0.998	0.996147
Q8IW35	CEP97	Centrosomal protein of 97 kDa	40.499	17	11	96.9	5.02	60.06	0.782	0.876165	0.858	0.936335
Q9H444	CHMP4B	Charged multivesicular body protein 4b	17.328	23	4	24.9	4.82	34.75	0.782	0.925686	1.349	0.447922
Q9UBQ6	EXTL2	Exostosin-like 2	10.599	11	3	37.4	8.95	29.86	0.782	0.926679	0.878	0.995544
Q8N6H7	ARFGAP2	ADP-ribosylation factor GTPase-activating protein 2	28	16	6	56.7	7.99	20.67	0.782	0.926444	0.958	0.996147
Q8WVI0	SMIM4	Small integral membrane protein 4	4.432	16	1	8.7	10.87	10.49	0.782	0.949341	0.694	0.879654
Q15649	ZNHIT3	Zinc finger HIT domain-containing protein 3	4.825	12	2	17.6	5.67	0	0.782	0.93059	0.711	0.800022
P48634	PRRC2A	Protein PRRC2A	328.752	37	48	228.7	9.45	736.65	0.783	0.669166	0.836	0.860395
O14497	ARID1A	AT-rich interactive domain-containing protein 1A	266.143	34	48	241.9	6.7	504.37	0.783	0.631882	0.821	0.844863
Q14C86	GAPVD1	GTPase-activating protein and VPS9 domain-containing protein 1	212.952	32	37	164.9	5.22	433.81	0.783	0.408046	0.897	0.916611
O15164	TRIM24	Transcription intermediary factor 1-alpha	66.874	24	15	116.8	7.11	97.92	0.783	0.874352	0.864	0.975154
P32321	DCTD	Deoxycytidylate deaminase	38.565	48	7	20	7.56	64.69	0.783	0.829266	0.707	0.607113
P14859	POU2F1	POU domain, class 2, transcription factor 1	26.32	11	5	76.4	6.81	37.47	0.783	0.911802	0.86	0.988218
P78552	IL13RA1	Interleukin-13 receptor subunit alpha-1	6.795	7	3	48.7	6.01	8.15	0.783	0.930929	0.744	0.88206
Q9UIW2	PLXNA1	Plexin-A1	15.452	4	5	210.9	6.92	1.99	0.783	0.657832	0.806	0.810089
Q96RW7	HMCN1	Hemicentin-1	5.625	0	2	613	6.49	0	0.783	0.70851	0.726	0.405052
O00159	MYO1C	Unconventional myosin-Ic	169.022	38	36	121.6	9.41	425.27	0.784	0.685052	0.676	0.175067
Q9NP72	RAB18	Ras-related protein Rab-18	56.999	61	11	23	5.24	278.48	0.784	0.701064	0.682	0.286621
Q9BTA9	WAC	WW domain-containing adapter protein with coiled-coil	23.636	13	5	70.7	9.45	55.71	0.784	0.894651	0.857	0.984085
Q8N5F7	NKAP	NF-kappa-B-activating protein	16.581	13	5	47.1	10.11	39.17	0.784	0.925733	0.824	0.928028
Q6UWU4	C6orf89	Bombesin receptor-activated protein C6orf89	4.756	4	1	39.8	6.83	16.14	0.784	0.949504	1.416	0.608118
Q70Z53	FRA10AC1	Protein FRA10AC1	15.36	16	4	37.5	8.1	11.47	0.784	0.928426	0.751	0.860395
Q9H0V9	LMAN2L	VIP36-like protein	10.212	12	5	39.7	8.38	9.5	0.784	0.91044	0.795	0.916611
Q71SY5	MED25	Mediator of RNA polymerase II transcription subunit 25	8.554	5	2	78.1	8.34	8.7	0.784	0.923296	0.839	0.975154
Q8NI08	NCOA7	Nuclear receptor coactivator 7	4.88	4	2	106.1	5.59	0	0.784	0.928426	0.904	0.996147
Q09666	AHNAK	Neuroblast differentiation-associated protein AHNAK	2965.07	81	360	628.7	6.15	12753.8	0.785	0.419777	0.897	0.916611
P12270	TPR	Nucleoprotein TPR	704.994	53	123	267.1	5.02	1824.07	0.785	0.420812	0.884	0.907733
Q7Z4V5	HDGFL2	Hepatoma-derived growth factor-related protein 2	111.255	29	17	74.3	7.49	302.77	0.785	0.634537	1.049	0.975154
Q01995	TAGLN	Transgelin	82.229	61	12	22.6	8.84	242.66	0.785	0.639553	0.635	0.143716
Q9HCG8	CWC22	Pre-mRNA-splicing factor CWC22 homolog	74.498	20	19	105.4	7.03	129.03	0.785	0.807523	1.002	0.995544
O95786	DDX58	Antiviral innate immune response receptor RIG-I	52.446	15	13	106.5	6.4	77.65	0.785	0.864333	0.866	0.961325
Q9Y5Z7	HCFC2	Host cell factor 2	5.245	2	1	86.7	8.48	12.45	0.785	0.923635	0.743	0.899977
Q5SXM2	SNAPC4	snRNA-activating protein complex subunit 4	7.515	2	2	159.3	8.28	9.12	0.785	0.954076	1.252	0.88505
Q05209	PTPN12	Tyrosine-protein phosphatase non-receptor type 12	207.335	61	32	88.1	5.62	440.2	0.786	0.669166	0.93	0.992139
P04920	SLC4A2	Anion exchange protein 2	52.182	14	11	136.9	6.29	67.17	0.786	0.878862	0.709	0.664533
Q4G0N4	NADK2	NAD kinase 2, mitochondrial	43.218	30	10	49.4	8.18	47.36	0.786	0.910125	0.767	0.856057
Q2KHR3	QSER1	Glutamine and serine-rich protein 1	52.421	10	12	189.9	7.08	45.78	0.786	0.906044	0.849	0.980549
P21953	BCKDHB	2-oxoisovalerate dehydrogenase subunit beta, mitochondrial	6.384	5	1	43.1	6.29	5.31	0.786	0.932745	1.553	0.186107
Q969N2	PIGT	GPI transamidase component PIG-T	6.278	4	2	65.7	8.38	2.1	0.786	0.928448	0.918	0.996464
Q9NP61	ARFGAP3	ADP-ribosylation factor GTPase-activating protein 3	12.232	8	3	56.9	7.36	1.95	0.786	0.954076	0.01	3.96579e-16
O60841	EIF5B	Eukaryotic translation initiation factor 5B	325.438	38	51	138.7	5.49	745.68	0.787	0.465015	0.953	0.988218
Q1KMD3	HNRNPUL2	Heterogeneous nuclear ribonucleoprotein U-like protein 2	177.74	44	35	85.1	4.91	549.08	0.787	0.629462	0.888	0.916611
Q5T8P6	RBM26	RNA-binding protein 26	120.075	30	27	113.5	9.16	283.56	0.787	0.636008	0.973	0.999981
P60763	RAC3	Ras-related C3 botulinum toxin substrate 3	22.242	33	2	21.4	8.15	275.75	0.787	0.92554	0.616	0.593362
Q86VM9	ZC3H18	Zinc finger CCCH domain-containing protein 18	100.93	24	17	106.3	8.32	175.87	0.787	0.696307	1.022	0.992139
Q9P2B4	CTTNBP2NL	CTTNBP2 N-terminal-like protein	57.84	29	13	70.1	8.06	85.6	0.787	0.833983	0.777	0.810089
P28715	ERCC5	DNA excision repair protein ERCC-5	54.152	15	11	133	5.22	42.61	0.787	0.896905	0.84	0.967709
Q8WXE0	CASKIN2	Caskin-2	46.146	13	10	126.7	7.09	35.85	0.787	0.889071	0.793	0.902257
Q5VIR6	VPS53	Vacuolar protein sorting-associated protein 53 homolog	43.536	18	11	94.3	6.7	33.61	0.787	0.883249	0.865	0.988218
A2RUC4	TYW5	tRNA wybutosine-synthesizing protein 5	13.445	14	5	36.5	7.55	19.51	0.787	0.93059	0.728	0.796584
O95084	PRSS23	Serine protease 23	11.502	13	4	43	9.42	15.14	0.787	0.939281	0.892	0.996147
Q9NZM4	BICRA	BRD4-interacting chromatin-remodeling complex-associated protein	8.333	2	2	158.4	6.65	7.81	0.787	0.950638	0.865	0.995544
P55084	HADHB	Trifunctional enzyme subunit beta, mitochondrial	179.1	64	28	51.3	9.41	670.84	0.788	0.460255	0.903	0.927747
Q9Y4E8	USP15	Ubiquitin carboxyl-terminal hydrolase 15	124.922	29	23	112.3	5.22	276.12	0.788	0.694984	0.881	0.958612
Q9Y221	NIP7	60S ribosome subunit biogenesis protein NIP7 homolog	46.337	38	6	20.4	8.51	195.76	0.788	0.72386	0.79	0.764443
Q9BZE4	GTPBP4	GTP-binding protein 4	84.425	34	19	73.9	9.5	184.75	0.788	0.708573	0.681	0.322886
Q9NRG0	CHRAC1	Chromatin accessibility complex protein 1	10.178	27	3	14.7	5.1	22.09	0.788	0.89243	0.8	0.910522
Q12983	BNIP3	BCL2/adenovirus E1B 19 kDa protein-interacting protein 3	17.996	17	3	27.8	7.17	7.54	0.788	0.93059	1.026	0.988218
Q15011	HERPUD1	Homocysteine-responsive endoplasmic reticulum-resident ubiquitin-like domain member 1 protein	8.834	11	3	43.7	5.25	4.23	0.788	0.950638	0.578	0.626524
Q13112	CHAF1B	Chromatin assembly factor 1 subunit B	9.581	8	3	61.5	7.5	3.5	0.788	0.93059	0.814	0.916611
Q8WUY8	NAT14	N-acetyltransferase 14	5.851	15	2	21.6	10.74	0	0.788	0.923635	0.463	0.129046
Q13263	TRIM28	Transcription intermediary factor 1-beta	489.056	67	37	88.5	5.77	1966.83	0.789	0.442277	0.886	0.907733
Q9NZB2	FAM120A	Constitutive coactivator of PPAR-gamma-like protein 1	201.779	38	32	121.8	8.88	435.41	0.789	0.68156	0.865	0.926646
Q9NP84	TNFRSF12A	Tumor necrosis factor receptor superfamily member 12A	19.831	29	4	13.9	8.95	69.41	0.789	0.898569	0.71	0.701459
O75943	RAD17	Cell cycle checkpoint protein RAD17	4.319	3	2	77	7.06	1.61	0.789	0.953727	0.856	0.991553
Q99567	NUP88	Nuclear pore complex protein Nup88	69.9	24	14	83.5	5.69	220.75	0.79	0.741652	0.801	0.725923
Q9GZS1	POLR1E	DNA-directed RNA polymerase I subunit RPA49	48.208	34	13	47.2	8.94	82.33	0.79	0.7149	0.84	0.877647
O00442	RTCA	RNA 3'-terminal phosphate cyclase	19.509	19	5	39.3	7.85	61.01	0.79	0.897134	0.776	0.833766
Q9NVN8	GNL3L	Guanine nucleotide-binding protein-like 3-like protein	48.352	24	11	65.5	8.44	46.66	0.79	0.894651	0.897	0.990391
Q9ULJ3	ZBTB21	Zinc finger and BTB domain-containing protein 21	13.091	6	4	118.8	8.29	15.4	0.79	0.93059	1.091	0.928687
P17812	CTPS1	CTP synthase 1	261.386	67	32	66.6	6.46	1584.89	0.791	0.452663	0.849	0.822325
Q05682	CALD1	Caldesmon	248.478	37	36	93.2	5.66	846.6	0.791	0.45038	0.849	0.821626
P84098	RPL19	60S ribosomal protein L19	86.766	33	10	23.5	11.47	834.8	0.791	0.45038	0.704	0.230569
P62873	GNB1	Guanine nucleotide-binding protein G(I)/G(S)/G(T) subunit beta-1	79.609	43	7	37.4	6	317.51	0.791	0.714273	0.778	0.6533
P42696	RBM34	RNA-binding protein 34	46.404	31	10	48.5	10.11	77.84	0.791	0.829266	0.981	0.995544
P40189	IL6ST	Interleukin-6 receptor subunit beta	33.569	15	9	103.5	5.95	24.4	0.791	0.893437	0.713	0.694988
Q9Y546	LRRC42	Leucine-rich repeat-containing protein 42	16.872	15	5	48.5	7.46	17.56	0.791	0.923635	0.962	0.995544
Q9NZJ0	DTL	Denticleless protein homolog	11.116	7	4	79.4	8.87	9.68	0.791	0.939281	0.886	0.996147
P49336	CDK8	Cyclin-dependent kinase 8	5.88	5	2	53.3	8.57	0	0.791	0.93059	1.018	0.992139
O75369	FLNB	Filamin-B	1673.94	69	146	278	5.73	8455.08	0.792	0.455883	0.854	0.835272
Q9UPN3	MACF1	Microtubule-actin cross-linking factor 1, isoforms 1/2/3/5	918.711	31	176	837.8	5.39	1964.2	0.792	0.456778	0.859	0.849042
Q15075	EEA1	Early endosome antigen 1	580.194	59	85	162.4	5.68	1461.05	0.792	0.454257	0.927	0.965722
Q9UDY2	TJP2	Tight junction protein ZO-2	222.356	41	40	133.9	7.4	599.39	0.792	0.717041	0.948	0.992139
P47755	CAPZA2	F-actin-capping protein subunit alpha-2	99.255	66	11	32.9	5.85	328.39	0.792	0.72386	0.887	0.961291
Q8N684	CPSF7	Cleavage and polyadenylation specificity factor subunit 7	62.54	30	15	52	8	164.67	0.792	0.6386	0.811	0.823973
Q13330	MTA1	Metastasis-associated protein MTA1	52.137	22	9	80.7	9.26	157.13	0.792	0.852865	0.908	0.992139
Q5T200	ZC3H13	Zinc finger CCCH domain-containing protein 13	59.168	12	16	196.5	9.42	112.03	0.792	0.857392	0.934	0.999981
Q7Z2Z2	EFL1	Elongation factor-like GTPase 1	51.466	17	13	125.4	5.91	87.92	0.792	0.899129	0.837	0.919363
Q5T6F2	UBAP2	Ubiquitin-associated protein 2	80.352	25	16	117	7.34	79.54	0.792	0.853524	0.917	0.992139
Q9BU76	MMTAG2	Multiple myeloma tumor-associated protein 2	24.183	34	7	29.4	10.02	61.08	0.792	0.856462	0.782	0.874842
Q9BRJ2	MRPL45	39S ribosomal protein L45, mitochondrial	43.889	37	8	35.3	9.03	57.37	0.792	0.822275	0.76	0.763863
Q9Y4R8	TELO2	Telomere length regulation protein TEL2 homolog	52.121	19	13	91.7	5.76	49.32	0.792	0.864333	0.819	0.888244
Q9HA65	TBC1D17	TBC1 domain family member 17	9.72	6	4	72.7	5.19	7.78	0.792	0.939281	0.957	0.996147
O43299	AP5Z1	AP-5 complex subunit zeta-1	6.881	2	2	88.5	7.01	6.5	0.792	0.93059	1.008	0.995544
Q9BSJ8	ESYT1	Extended synaptotagmin-1	146.283	32	28	122.8	5.83	289.29	0.793	0.719711	0.745	0.598939
Q16851	UGP2	UTP--glucose-1-phosphate uridylyltransferase	101.115	42	18	56.9	8.15	233.65	0.793	0.7407	0.867	0.916611
O60256	PRPSAP2	Phosphoribosyl pyrophosphate synthase-associated protein 2	97.215	46	12	40.9	7.44	189.75	0.793	0.72386	0.841	0.907733
Q9BTT0	ANP32E	Acidic leucine-rich nuclear phosphoprotein 32 family member E	48.851	35	6	30.7	3.85	120.3	0.793	0.747974	1.037	0.977771
Q8TAE8	GADD45GIP1	Growth arrest and DNA damage-inducible proteins-interacting protein 1	28.192	30	6	25.4	10.02	85.87	0.793	0.894651	0.586	0.210458
Q9UNN5	FAF1	FAS-associated factor 1	26.449	12	6	73.9	4.88	46.35	0.793	0.89965	0.823	0.893879
Q8N556	AFAP1	Actin filament-associated protein 1	32.523	15	9	80.7	8.68	46.18	0.793	0.898569	0.956	0.999981
P78380	OLR1	Oxidized low-density lipoprotein receptor 1	7.913	10	2	30.9	7.28	24.48	0.793	0.93059	0.632	0.632776
P54764	EPHA4	Ephrin type-A receptor 4	5.77	2	1	109.8	6.61	20.43	0.793	0.939281	0.84	0.988218
P54756	EPHA5	Ephrin type-A receptor 5	4.068	2	1	114.7	6.93	16.68	0.793	0.954076	0.658	0.861567
P0C870	JMJD7	Bifunctional peptidase and (3S)-lysyl hydroxylase JMJD7	6.983	8	2	35.9	5.38	4.41	0.793	0.949504	1.147	0.919363
Q9NRM2	ZNF277	Zinc finger protein 277	5.78	5	1	52.8	5.34	4.09	0.793	0.954076	1.058	0.975154
Q96G03	PGM2	Phosphoglucomutase-2	212.321	46	30	68.2	6.73	655.73	0.794	0.501981	0.724	0.303447
Q9H2G2	SLK	STE20-like serine/threonine-protein kinase	194.886	36	33	142.6	5.15	355.53	0.794	0.704506	0.87	0.92337
P28072	PSMB6	Proteasome subunit beta type-6	33.41	33	8	25.3	4.92	227.68	0.794	0.754501	0.746	0.42776
Q9UJX4	ANAPC5	Anaphase-promoting complex subunit 5	16.974	10	5	85	6.87	28.44	0.794	0.939281	0.675	0.690642
Q8TBZ6	TRMT10A	tRNA methyltransferase 10 homolog A	4.447	4	1	39.7	7.65	5.45	0.794	0.93059	0.586	0.209974
Q8WUU5	GATAD1	GATA zinc finger domain-containing protein 1	10.253	12	2	28.7	9.41	3.38	0.794	0.961238	2.405	0.0459759
Q8N999	C12orf29	Uncharacterized protein C12orf29	5.143	6	2	37.5	7.06	2.05	0.794	0.932745	0.804	0.958283
O95347	SMC2	Structural maintenance of chromosomes protein 2	336.012	50	57	135.6	8.43	1021	0.795	0.468817	0.916	0.947441
Q5JRA6	MIA3	Transport and Golgi organization protein 1 homolog	127.229	22	29	213.6	4.84	174.42	0.795	0.739951	0.88	0.941329
Q9BV57	ADI1	1,2-dihydroxy-3-keto-5-methylthiopentene dioxygenase	48.845	54	8	21.5	5.68	141.63	0.795	0.779335	0.496	0.00196064
Q15746	MYLK	Myosin light chain kinase, smooth muscle	43.685	8	13	210.6	6.15	41.79	0.795	0.902023	0.597	0.12031
Q7RTV5	PRXL2C	Peroxiredoxin-like 2C	16.024	31	4	24.8	8.91	22.2	0.795	0.939281	0.586	0.350109
Q5TAT6	COL13A1	Collagen alpha-1(XIII) chain	4.485	2	1	69.9	9.17	14.42	0.795	0.954076	0.703	0.898658
Q8IY57	YAF2	YY1-associated factor 2	9.896	14	1	19.9	9.72	6.77	0.795	0.954076	0.584	0.594271
Q96E39	RBMXL1	RNA binding motif protein, X-linked-like-1	86.623	45	3	42.1	9.89	503.52	0.796	0.93059	0.64	0.42222
Q14694	USP10	Ubiquitin carboxyl-terminal hydrolase 10	123.423	46	24	87.1	5.31	260.87	0.796	0.68156	0.808	0.810172
Q10471	GALNT2	Polypeptide N-acetylgalactosaminyltransferase 2	69.781	30	16	64.7	8.35	154.5	0.796	0.758539	0.842	0.902257
P61970	NUTF2	Nuclear transport factor 2	16.363	30	3	14.5	5.38	69.66	0.796	0.715741	0.336	1.73699e-08
Q96GX2	ATXN7L3B	Ataxin-7-like protein 3B	9.005	31	2	10.8	4.36	19.43	0.796	0.939281	0.587	0.414295
Q96IG2	FBXL20	F-box/LRR-repeat protein 20	18.491	13	5	48.4	7.49	19.31	0.796	0.939281	0.666	0.601431
Q9UQR0	SCML2	Sex comb on midleg-like protein 2	16.475	10	6	77.2	8.54	7.34	0.796	0.939281	0.999	0.988792
O77932	DXO	Decapping and exoribonuclease protein	5.508	6	2	44.9	7.69	0	0.796	0.939281	0.464	0.0624669
P49790	NUP153	Nuclear pore complex protein Nup153	364.717	59	60	153.8	8.73	997.98	0.797	0.669166	0.951	0.992139
Q14151	SAFB2	Scaffold attachment factor B2	238.128	38	24	107.4	6.16	656.53	0.797	0.674501	0.854	0.866907
O43670	ZNF207	BUB3-interacting and GLEBS motif-containing protein ZNF207	47.755	13	6	50.7	9.1	143.73	0.797	0.68619	0.796	0.785942
Q9NRL2	BAZ1A	Bromodomain adjacent to zinc finger domain protein 1A	90.917	19	23	178.6	6.6	134.56	0.797	0.859142	0.872	0.977253
Q99496	RNF2	E3 ubiquitin-protein ligase RING2	52.771	35	9	37.6	6.84	103.26	0.797	0.82959	0.777	0.736437
Q15061	WDR43	WD repeat-containing protein 43	36.086	24	10	74.8	5.57	75.52	0.797	0.880097	0.824	0.916611
Q13608	PEX6	Peroxisome assembly factor 2	43.701	15	9	104	6.34	44.56	0.797	0.930929	1.084	0.910522
P40818	USP8	Ubiquitin carboxyl-terminal hydrolase 8	24.695	7	6	127.4	8.51	34.05	0.797	0.909689	0.678	0.587022
Q53SF7	COBLL1	Cordon-bleu protein-like 1	14.911	5	4	123.8	6.58	24.01	0.797	0.939281	0.977	0.995544
O75533	SF3B1	Splicing factor 3B subunit 1	544.53	58	66	145.7	7.09	1558.62	0.798	0.488668	0.921	0.955781
Q6XZF7	DNMBP	Dynamin-binding protein	286.517	42	50	177.2	5.39	582.97	0.798	0.779335	0.953	0.995544
Q13033	STRN3	Striatin-3	117.949	32	17	87.2	5.36	231.06	0.798	0.713594	0.961	0.996464
Q9BYJ9	YTHDF1	YTH domain-containing family protein 1	77.772	28	6	60.8	8.79	198.06	0.798	0.903289	0.799	0.916611
Q5JSZ5	PRRC2B	Protein PRRC2B	99.241	17	20	242.8	8.34	151.64	0.798	0.896759	0.879	0.973363
Q9NYK5	MRPL39	39S ribosomal protein L39, mitochondrial	67.173	48	15	38.7	7.65	132.69	0.798	0.754923	0.842	0.910522
Q9ULU4	ZMYND8	Protein kinase C-binding protein 1	103.852	24	20	131.6	7.2	111.49	0.798	0.845756	1.015	0.988218
O43395	PRPF3	U4/U6 small nuclear ribonucleoprotein Prp3	93.897	38	22	77.5	9.5	102.73	0.798	0.7407	0.895	0.954865
Q6ZSZ5	ARHGEF18	Rho guanine nucleotide exchange factor 18	79.211	19	15	151.5	6.33	84.52	0.798	0.903289	0.987	0.995544
O75909	CCNK	Cyclin-K	32.606	14	5	64.2	8.41	63.56	0.798	0.915805	0.936	0.99736
Q9H773	DCTPP1	dCTP pyrophosphatase 1	26.427	41	7	18.7	5.03	58.16	0.798	0.939281	1.023	0.967059
Q8NFX7	STXBP6	Syntaxin-binding protein 6	46.841	45	9	23.5	9.04	46.23	0.798	0.883908	0.808	0.89931
Q12933	TRAF2	TNF receptor-associated factor 2	27.507	14	6	55.8	7.53	42.01	0.798	0.909212	0.755	0.833766
Q8IWW6	ARHGAP12	Rho GTPase-activating protein 12	13.09	6	3	96.2	7.61	23.58	0.798	0.928448	0.841	0.983029
Q9UGU0	TCF20	Transcription factor 20	21.044	4	5	211.6	9.04	17.53	0.798	0.939281	0.919	0.998995
Q9NZR1	TMOD2	Tropomodulin-2	12.393	11	2	39.6	5.27	12.82	0.798	0.951943	0.717	0.900569
P55011	SLC12A2	Solute carrier family 12 member 2	6	3	2	131.4	6.4	2.26	0.798	0.928426	0.809	0.958283
Q9H307	PNN	Pinin	165.721	35	31	81.6	7.14	429.99	0.799	0.797942	0.892	0.933538
P52298	NCBP2	Nuclear cap-binding protein subunit 2	37.686	43	10	18	8.21	102.58	0.799	0.777933	0.825	0.822325
P10114	RAP2A	Ras-related protein Rap-2a	16.815	17	1	20.6	4.82	99.8	0.799	0.953427	0.805	0.973363
Q99962	SH3GL2	Endophilin-A1	19.266	14	2	39.9	5.45	91.78	0.799	0.939281	0.785	0.92337
Q8NEY1	NAV1	Neuron navigator 1	69.999	14	16	202.3	8.07	76.56	0.799	0.896905	0.977	0.996147
Q86U86	PBRM1	Protein polybromo-1	35.107	9	13	192.8	6.89	26.07	0.799	0.833543	0.836	0.916611
Q6UVJ0	SASS6	Spindle assembly abnormal protein 6 homolog	15.732	12	5	74.4	7.55	7.11	0.799	0.876165	0.968	0.996147
P42226	STAT6	Signal transducer and activator of transcription 6	9.664	4	3	94.1	6.23	6.9	0.799	0.939281	0.866	0.992139
Q8N0T1	RBIS	Ribosomal biogenesis factor	5.627	22	2	11.4	10.46	1.85	0.799	0.936234	0.696	0.816611
Q12851	MAP4K2	Mitogen-activated protein kinase kinase kinase kinase 2	5.71	3	2	91.5	6.34	0	0.799	0.957979	0.802	0.975154
Q13200	PSMD2	26S proteasome non-ATPase regulatory subunit 2	405.563	58	47	100.1	5.2	1444.22	0.8	0.498563	0.948	0.988218
P20340	RAB6A	Ras-related protein Rab-6A	78.298	55	6	23.6	5.54	495.95	0.8	0.498563	0.715	0.268238
Q9UKY7	CDV3	Protein CDV3 homolog	126.376	75	13	27.3	6.4	293.76	0.8	0.669166	0.974	0.999981
P18858	LIG1	DNA ligase 1	125.143	34	22	101.7	5.62	264.26	0.8	0.766401	0.891	0.973363
Q14118	DAG1	Dystroglycan	79.686	19	15	97.4	8.56	222.59	0.8	0.779335	0.76	0.608713
P04080	CSTB	Cystatin-B	38.195	46	3	11.1	7.56	166.24	0.8	0.735698	0.66	0.247172
Q8TBF4	ZCRB1	Zinc finger CCHC-type and RNA-binding motif-containing protein 1	11.02	16	2	24.6	8.53	5.56	0.8	0.939281	1.336	0.51626
Q6ZNW5	GDPGP1	GDP-D-glucose phosphorylase 1	8.294	9	2	42.3	6.47	2.81	0.8	0.959129	0.01	3.96579e-16
P23246	SFPQ	Splicing factor, proline- and glutamine-rich	323.309	51	34	76.1	9.44	2000.66	0.801	0.506523	0.94	0.977253
O94776	MTA2	Metastasis-associated protein MTA2	139.485	52	23	75	9.66	423.51	0.801	0.779335	0.867	0.903797
Q7Z739	YTHDF3	YTH domain-containing family protein 3	95.416	37	9	63.8	9.04	309.03	0.801	0.716666	0.863	0.920904
Q8IWS0	PHF6	PHD finger protein 6	88.464	52	15	41.3	8.68	179.23	0.801	0.767526	0.682	0.199806
Q96C90	PPP1R14B	Protein phosphatase 1 regulatory subunit 14B	28.714	35	3	15.9	4.86	108.94	0.801	0.928426	0.758	0.856057
O60885	BRD4	Bromodomain-containing protein 4	58.455	13	12	152.1	9.19	76.95	0.801	0.807276	0.914	0.980314
Q6PIY7	TENT2	Poly(A) RNA polymerase GLD2	5.34	7	2	56	9.38	0	0.801	0.9605	0.767	0.94724
P16615	ATP2A2	Sarcoplasmic/endoplasmic reticulum calcium ATPase 2	188.901	35	35	114.7	5.34	594.87	0.802	0.716666	0.742	0.386362
O15144	ARPC2	Actin-related protein 2/3 complex subunit 2	103.118	52	16	34.3	7.36	312.93	0.802	0.813588	0.739	0.410694
Q8IXT5	RBM12B	RNA-binding protein 12B	99.21	32	26	118	6.81	188.32	0.802	0.714273	0.91	0.978618
Q8IYL3	C1orf174	UPF0688 protein C1orf174	9.886	13	2	26	6.9	31.17	0.802	0.939281	2.79	2.80982e-05
Q9H410	DSN1	Kinetochore-associated protein DSN1 homolog	33.574	30	8	40	7.05	29.72	0.802	0.919515	0.925	0.999981
O95551	TDP2	Tyrosyl-DNA phosphodiesterase 2	23.173	24	6	40.9	5.1	27.03	0.802	0.939281	0.885	0.995544
P58004	SESN2	Sestrin-2	26.376	20	6	54.5	5.9	23.62	0.802	0.939281	1.144	0.856057
Q92643	PIGK	GPI-anchor transamidase	12.632	12	4	45.2	6.16	22.08	0.802	0.939281	0.779	0.908407
Q9UGY1	NOL12	Nucleolar protein 12	9.155	23	3	24.6	10.23	3.97	0.802	0.954076	0.731	0.907733
Q9BT92	TCHP	Trichoplein keratin filament-binding protein	7.547	7	3	61	6.54	1.8	0.802	0.9605	1.117	0.949221
P09874	PARP1	Poly [ADP-ribose] polymerase 1	450.617	53	56	113	8.88	1523.23	0.803	0.517999	0.894	0.916611
P62861	Fau; FAU	40S ribosomal protein S30	20.3	20	3	6.6	12.15	139.86	0.803	0.784747	0.59	0.0167395
Q99829	CPNE1	Copine-1	26.793	16	9	59	5.83	75.1	0.803	0.833543	0.702	0.345384
Q13576	IQGAP2	Ras GTPase-activating-like protein IQGAP2	54.993	12	14	180.5	5.64	62.07	0.803	0.910125	0.99	0.995544
Q9NYJ8	TAB2	TGF-beta-activated kinase 1 and MAP3K7-binding protein 2	32.715	15	7	76.4	8.54	46.34	0.803	0.914734	0.816	0.883879
Q9Y4K0	LOXL2	Lysyl oxidase homolog 2	14.083	6	3	86.7	6.38	22.21	0.803	0.939281	0.883	0.995544
P21333	FLNA	Filamin-A	1639.29	66	131	280.6	6.06	8848.65	0.804	0.520677	0.863	0.860395
Q14566	MCM6	DNA replication licensing factor MCM6	267.203	54	47	92.8	5.41	887.59	0.804	0.524052	0.903	0.928687
P22234	PAICS	Multifunctional protein ADE2	135.023	55	26	47	7.23	639.06	0.804	0.569196	0.715	0.26628
O75150	RNF40	E3 ubiquitin-protein ligase BRE1B	108.866	33	21	113.6	6.29	204.52	0.804	0.798757	0.974	0.999981
P14635	CCNB1	G2/mitotic-specific cyclin-B1	61.43	26	8	48.3	7.47	153.57	0.804	0.719711	0.865	0.931281
Q86W92	PPFIBP1	Liprin-beta-1	95.381	26	19	114	5.55	138.45	0.804	0.784076	0.979	0.999981
Q99590	SCAF11	Protein SCAF11	58.724	13	15	164.6	8.41	49.5	0.804	0.777699	0.821	0.878894
Q86US8	SMG6	Telomerase-binding protein EST1A	23.095	8	7	160.4	7.05	12.01	0.804	0.939281	0.765	0.907733
Q9GZP4	PITHD1	PITH domain-containing protein 1	12.085	20	4	24.2	5.74	1.74	0.804	0.939281	0.836	0.987002
Q8NI22	MCFD2	Multiple coagulation factor deficiency protein 2	3.687	12	1	16.4	4.63	0	0.804	0.961238	0.963	0.996147
Q15054	POLD3	DNA polymerase delta subunit 3	31.917	21	8	51.4	9.35	97.98	0.805	0.845984	0.839	0.907733
Q8IVL0	NAV3	Neuron navigator 3	54.711	9	13	255.5	8.76	40.83	0.805	0.893437	0.855	0.953983
Q9HBL0	TNS1	Tensin-1	6.34	1	1	185.6	7.75	18.83	0.805	0.889156	1.068	0.931281
Q5HYW2	NHSL2	NHS-like protein 2	5.805	2	2	133.2	7.77	5.68	0.805	0.954076	0.596	0.601431
Q8N257	H2BU1	Histone H2B type 3-B	114.954	57	1	13.9	10.32	1509.01	0.806	0.910316	1.159	0.865079
O94979	SEC31A	Protein transport protein Sec31A	235.112	35	41	132.9	6.89	595.79	0.806	0.747427	1.001	0.999981
Q8WVY7	UBLCP1	Ubiquitin-like domain-containing CTD phosphatase 1	42.423	32	12	36.8	6.46	113.33	0.806	0.779841	0.753	0.541804
Q9BZL6	PRKD2	Serine/threonine-protein kinase D2	57.068	23	11	96.7	6.84	97.13	0.806	0.903289	0.779	0.786233
P22670	RFX1	MHC class II regulatory factor RFX1	24.557	10	6	104.7	6.29	31.35	0.806	0.939281	0.731	0.789784
Q9GZQ8	MAP1LC3B	Microtubule-associated proteins 1A/1B light chain 3B	8.142	17	1	14.7	8.94	26.67	0.806	0.779335	0.775	0.601183
O95164	UBL3	Ubiquitin-like protein 3	19.284	54	6	13.1	6.77	23.77	0.806	0.939281	0.689	0.663463
Q15526	SURF1	Surfeit locus protein 1	14.376	12	3	33.3	9.6	21.09	0.806	0.923635	0.883	0.995544
O00339	MATN2	Matrilin-2	17.128	7	6	106.8	6.27	14.73	0.806	0.939281	0.861	0.975154
Q8N3D4	EHBP1L1	EH domain-binding protein 1-like protein 1	16.877	5	4	161.8	4.83	14.27	0.806	0.939281	0.897	0.993729
Q86WA8	LONP2	Lon protease homolog 2, peroxisomal	14.83	8	6	94.6	7.3	7.27	0.806	0.939281	0.871	0.987554
Q96PM5	RCHY1	RING finger and CHY zinc finger domain-containing protein 1	7.961	10	2	30.1	6.71	5.88	0.806	0.954076	0.764	0.920911
P21675	TAF1	Transcription initiation factor TFIID subunit 1	7.899	2	4	212.5	5.07	4.14	0.806	0.939281	0.811	0.954865
O00487	PSMD14	26S proteasome non-ATPase regulatory subunit 14	102.275	43	9	34.6	6.52	278.01	0.807	0.801293	0.816	0.755085
O43432	EIF4G3	Eukaryotic translation initiation factor 4 gamma 3	95.935	15	14	176.5	5.38	168.56	0.807	0.876165	0.948	0.999981
P31483	TIA1	Nucleolysin TIA-1 isoform p40	37.267	20	4	42.9	7.74	117.39	0.807	0.923124	0.813	0.931619
Q5C9Z4	NOM1	Nucleolar MIF4G domain-containing protein 1	56.907	22	16	96.2	8.1	111.13	0.807	0.89965	0.972	0.996147
O95139	NDUFB6	NADH dehydrogenase [ubiquinone] 1 beta subcomplex subunit 6	31.116	33	5	15.5	9.63	96.13	0.807	0.824669	0.932	0.992139
P55957	BID	BH3-interacting domain death agonist	16.69	17	3	22	5.44	76.81	0.807	0.939281	0.666	0.486766
Q8IYI6	EXOC8	Exocyst complex component 8	35.206	23	12	81.7	5.49	50.02	0.807	0.811171	0.948	0.995544
O75487	GPC4	Glypican-4	29.282	17	6	62.4	6.68	29.69	0.807	0.939281	0.819	0.919363
Q9NP73	ALG13	Putative bifunctional UDP-N-acetylglucosamine transferase and deubiquitinase ALG13	5.041	2	2	126	6.74	7.24	0.807	0.939857	0.787	0.931281
Q9P0U4	CXXC1	CXXC-type zinc finger protein 1	6.128	3	2	75.7	8.24	6.11	0.807	0.81789	1.161	0.819829
Q9H9B4	SFXN1	Sideroflexin-1	78.936	47	12	35.6	9.07	310.51	0.808	0.824669	0.748	0.447922
O75179	ANKRD17	Ankyrin repeat domain-containing protein 17	65.462	8	6	274.1	6.52	89.92	0.808	0.939404	0.789	0.937161
Q12972	PPP1R8	Nuclear inhibitor of protein phosphatase 1	64.871	48	10	38.5	7.37	61.8	0.808	0.903289	1.048	0.981076
P36639	NUDT1	Oxidized purine nucleoside triphosphate hydrolase	24.723	24	6	22.5	5.27	53.32	0.808	0.914734	1	0.992139
Q96AT9	RPE	Ribulose-phosphate 3-epimerase	15.187	15	3	24.9	5.58	37.99	0.808	0.896278	0.924	0.996147
P55283	CDH4	Cadherin-4	15.477	8	5	100.2	4.82	32.32	0.808	0.913462	0.867	0.987808
Q03164	KMT2A	Histone-lysine N-methyltransferase 2A	34.263	4	9	431.5	9.09	22.27	0.808	0.939281	0.755	0.885803
P50336	PPOX	Protoporphyrinogen oxidase	23.774	20	7	50.7	8.16	14.32	0.808	0.939281	0.803	0.916611
Q13303	KCNAB2	Voltage-gated potassium channel subunit beta-2	3.582	3	1	41	9	5.81	0.808	0.957979	0.748	0.916611
Q9H582	ZNF644	Zinc finger protein 644	6.269	2	2	149.5	8.16	2.14	0.808	0.939281	0.77	0.931281
Q63ZY3	KANK2	KN motif and ankyrin repeat domain-containing protein 2	5.347	3	2	91.1	5.63	1.98	0.808	0.942357	0.817	0.967709
P62081	RPS7	40S ribosomal protein S7	104.474	52	14	22.1	10.1	555.85	0.809	0.550267	0.743	0.387872
Q16531	DDB1	DNA damage-binding protein 1	190.031	40	37	126.9	5.26	461.34	0.809	0.824669	0.713	0.268348
Q96C36	PYCR2	Pyrroline-5-carboxylate reductase 2	70.254	43	10	33.6	7.77	155.8	0.809	0.871343	0.746	0.601431
Q92572	AP3S1	AP-3 complex subunit sigma-1	27.673	32	6	21.7	5.39	128.36	0.809	0.895839	0.767	0.792699
Q96SU4	OSBPL9	Oxysterol-binding protein-related protein 9	44.631	20	12	83.1	6.18	64.4	0.809	0.923189	0.797	0.857397
Q9NQZ2	UTP3	Something about silencing protein 10	38.319	19	10	54.5	5.62	54.39	0.809	0.897134	1.104	0.907733
Q8N6N3	C1orf52	UPF0690 protein C1orf52	9.9	24	3	20.6	5.21	24.67	0.809	0.942357	0.705	0.803702
Q7Z589	EMSY	BRCA2-interacting transcriptional repressor EMSY	39.044	14	10	141.4	9.33	20.54	0.809	0.939404	0.919	0.996147
Q9UHV7	MED13	Mediator of RNA polymerase II transcription subunit 13	7.9	2	3	239.1	5.64	0	0.809	0.954076	0.751	0.919363
Q9Y490	TLN1	Talin-1	1133.77	61	120	269.6	6.07	3995.29	0.81	0.564473	0.997	0.998563
Q13523	PRPF4B	Serine/threonine-protein kinase PRP4 homolog	100.422	21	20	116.9	10.26	215.06	0.81	0.808699	0.82	0.847652
Q01970	PLCB3	1-phosphatidylinositol 4,5-bisphosphate phosphodiesterase beta-3	56.533	17	15	138.7	5.9	95.73	0.81	0.857306	0.771	0.754904
Q9GZQ3	COMMD5	COMM domain-containing protein 5	28.386	32	6	24.7	7.02	92.84	0.81	0.92444	0.612	0.168759
Q96II8	LRCH3	DISP complex protein LRCH3	19.285	10	6	86	6.71	19.56	0.81	0.939281	1.027	0.975154
Q16777	H2AC20	Histone H2A type 2-C	82.716	58	2	14	10.9	1191.32	0.811	0.569792	0.703	0.225159
P04899	GNAI2	Guanine nucleotide-binding protein G(i) subunit alpha-2	116.913	49	11	40.4	5.54	524.7	0.811	0.828512	0.83	0.824692
O43665	RGS10	Regulator of G-protein signaling 10	69.652	50	10	21.2	7.49	138.45	0.811	0.90116	1.116	0.886779
Q9NVX2	NLE1	Notchless protein homolog 1	50.697	35	11	53.3	7.34	81.73	0.811	0.857306	0.695	0.388733
Q8IY22	CMIP	C-Maf-inducing protein	26.543	13	8	86.3	6.7	49.56	0.811	0.903289	0.802	0.895211
Q8NHP6	MOSPD2	Motile sperm domain-containing protein 2	15.213	10	5	59.7	5.96	32.07	0.811	0.939857	0.897	0.996147
Q14657	LAGE3	EKC/KEOPS complex subunit LAGE3	10.714	27	2	14.8	8.63	25.37	0.811	0.939281	0.974	0.996147
Q8NBK3	SUMF1	Formylglycine-generating enzyme	15.941	12	3	40.5	6.65	16.33	0.811	0.879356	0.822	0.916611
Q9BY50	SEC11C	Signal peptidase complex catalytic subunit SEC11C	7.898	20	3	21.5	9.2	15.65	0.811	0.939857	0.386	0.00682173
Q9H9S4	CAB39L	Calcium-binding protein 39-like	11.955	11	1	39.1	8.4	10.35	0.811	0.965798	1.657	0.563414
Q9Y4G8	RAPGEF2	Rap guanine nucleotide exchange factor 2	14.045	6	4	167.3	6.67	5.71	0.811	0.961238	0.952	0.996147
Q9GZY4	COA1	Cytochrome c oxidase assembly factor 1 homolog	8.696	17	3	16.7	8.81	3.34	0.811	0.939281	0.845	0.981911
P55060	CSE1L	Exportin-2	358.368	52	55	110.3	5.77	1398.74	0.812	0.57346	0.938	0.975154
Q13435	SF3B2	Splicing factor 3B subunit 2	392.088	53	46	100.2	5.67	1379.1	0.812	0.572155	1.032	0.996147
Q92499	DDX1	ATP-dependent RNA helicase DDX1	228.001	57	40	82.4	7.23	882.59	0.812	0.571848	0.871	0.88287
Q15424	SAFB	Scaffold attachment factor B1	238.637	32	20	102.6	5.47	698.76	0.812	0.808699	0.879	0.907733
Q14789	GOLGB1	Golgin subfamily B member 1	357.172	28	68	375.8	5	534.05	0.812	0.829215	0.927	0.991553
Q96IZ0	PAWR	PRKC apoptosis WT1 regulator protein	94.776	51	10	36.5	5.41	317.35	0.812	0.818972	0.875	0.942431
P49750	YLPM1	YLP motif-containing protein 1	145.764	22	31	241.5	6.55	248.79	0.812	0.760848	0.899	0.974627
Q96AX1	VPS33A	Vacuolar protein sorting-associated protein 33A	44.011	20	11	67.6	6.96	58.93	0.812	0.861633	0.988	0.996147
Q9Y5T5	USP16	Ubiquitin carboxyl-terminal hydrolase 16	42.628	19	12	93.5	6.93	42.98	0.812	0.920234	0.935	0.996147
Q9H8M9	EVA1A	Protein eva-1 homolog A	19.464	16	2	17.5	6.93	34.14	0.812	0.89965	0.543	0.0515661
P61244	MAX	Protein max	12.534	26	4	18.3	6.3	19.94	0.812	0.9406	0.918	0.999981
Q9UBK9	UXT	Protein UXT	8.873	20	3	18.2	7.59	17.71	0.812	0.944617	0.431	0.0325003
Q86SX6	GLRX5	Glutaredoxin-related protein 5, mitochondrial	4.878	9	1	16.6	6.79	9.53	0.812	0.970355	0.21	0.000820228
Q13191	CBLB	E3 ubiquitin-protein ligase CBL-B	14.568	4	2	109.4	7.88	5.27	0.812	0.96708	0.01	3.96579e-16
Q16222	UAP1	UDP-N-acetylhexosamine pyrophosphorylase	238.778	61	29	58.7	6.33	778.6	0.813	0.57346	0.858	0.847652
Q5H9R7	PPP6R3	Serine/threonine-protein phosphatase 6 regulatory subunit 3	207.673	49	39	97.6	4.6	539.35	0.813	0.821459	0.895	0.949967
P62834	RAP1A	Ras-related protein Rap-1A	65.675	44	3	21	6.67	339.12	0.813	0.939281	0.616	0.348074
Q9BZK7	TBL1XR1	F-box-like/WD repeat-containing protein TBL1XR1	92.901	34	13	55.6	5.55	156.61	0.813	0.840219	0.806	0.750024
Q86WJ1	CHD1L	Chromodomain-helicase-DNA-binding protein 1-like	94.809	32	24	100.9	6.9	155.55	0.813	0.817308	0.94	0.99564
O43156	TTI1	TELO2-interacting protein 1 homolog	47.725	11	9	122	5.97	60	0.813	0.923635	0.925	0.996147
Q9BVQ7	SPATA5L1	Spermatogenesis-associated protein 5-like protein 1	57.584	25	14	80.7	8.09	43.21	0.813	0.894651	0.806	0.893879
O75438	NDUFB1	NADH dehydrogenase [ubiquinone] 1 beta subcomplex subunit 1	9.997	34	2	7	8.92	40.56	0.813	0.943702	0.612	0.404729
Q8TF01	PNISR	Arginine/serine-rich protein PNISR	10.148	4	3	92.5	10.02	18.8	0.813	0.942516	1.035	0.974316
Q9H0R8	GABARAPL1	Gamma-aminobutyric acid receptor-associated protein-like 1	17.138	21	1	14	8.73	17.32	0.813	0.947959	0.715	0.822325
Q9H267	VPS33B	Vacuolar protein sorting-associated protein 33B	24.617	18	8	70.5	6.71	14.92	0.813	0.941472	0.902	0.996147
Q9Y570	PPME1	Protein phosphatase methylesterase 1	246.309	59	23	42.3	5.97	1867.6	0.814	0.581023	0.802	0.643586
P14735	IDE	Insulin-degrading enzyme	221.345	42	42	117.9	6.61	578.87	0.814	0.664274	0.929	0.969905
Q96P70	IPO9	Importin-9	177.247	32	26	115.9	4.81	405.07	0.814	0.811171	0.896	0.930696
P32004	L1CAM	Neural cell adhesion molecule L1	192.681	34	33	139.9	6.24	350.91	0.814	0.804094	0.724	0.447401
Q99661	KIF2C	Kinesin-like protein KIF2C	102.443	42	23	81.3	7.83	296.82	0.814	0.673851	0.866	0.866907
O43148	RNMT	mRNA cap guanine-N7 methyltransferase	69.238	35	13	54.8	6.61	124.43	0.814	0.856447	0.834	0.844319
Q96RU2	USP28	Ubiquitin carboxyl-terminal hydrolase 28	48.342	15	11	122.4	5.2	54.16	0.814	0.944822	0.959	0.998995
Q05397	PTK2	Focal adhesion kinase 1	27.857	10	8	119.2	6.62	28.56	0.814	0.784017	0.677	0.237524
Q9UHK0	NUFIP1	Nuclear fragile X mental retardation-interacting protein 1	15.192	14	4	56.3	9.13	9.83	0.814	0.948118	0.842	0.988218
P07992	ERCC1	DNA excision repair protein ERCC-1	13.771	13	4	32.5	6.25	7.01	0.814	0.939281	0.898	0.994468
P55786	NPEPPS	Puromycin-sensitive aminopeptidase	236.39	42	41	103.2	5.72	1130.36	0.815	0.589005	0.913	0.942431
P11047	LAMC1	Laminin subunit gamma-1	386.581	42	58	177.5	5.12	1085.05	0.815	0.589005	0.827	0.750024
P31150	GDI1	Rab GDP dissociation inhibitor alpha	168.364	63	14	50.6	5.14	608.09	0.815	0.754501	0.819	0.849549
Q92878	RAD50	DNA repair protein RAD50	272.051	47	63	153.8	6.89	521.15	0.815	0.797942	0.969	0.99564
P09622	DLD	Dihydrolipoyl dehydrogenase, mitochondrial	61.317	28	12	54.1	7.85	368.52	0.815	0.824669	0.759	0.595833
Q9HCS7	XAB2	Pre-mRNA-splicing factor SYF1	83.381	23	18	99.9	6.23	155.49	0.815	0.814653	1.068	0.949967
Q96GC5	MRPL48	39S ribosomal protein L48, mitochondrial	38.1	28	6	23.9	8.98	151.42	0.815	0.898569	0.71	0.598939
P09234	SNRPC	U1 small nuclear ribonucleoprotein C	28.199	31	5	17.4	9.67	136.9	0.815	0.929995	0.878	0.962873
Q13188	STK3	Serine/threonine-protein kinase 3	60.185	33	9	56.3	5.24	106.18	0.815	0.903289	0.892	0.991553
P28065	PSMB9	Proteasome subunit beta type-9	20.296	29	6	23.3	5.03	75.02	0.815	0.903289	0.683	0.452891
Q9P2N5	RBM27	RNA-binding protein 27	45.023	14	9	118.6	9.19	74.37	0.815	0.91589	0.957	0.998995
Q3B726	POLR1F	DNA-directed RNA polymerase I subunit RPA43	30.016	23	6	37.4	6.98	40.4	0.815	0.939281	0.9	0.996147
Q14116	IL18	Interleukin-18	8.546	13	3	22.3	4.67	35.53	0.815	0.924053	0.852	0.976441
P25686	DNAJB2	DnaJ homolog subfamily B member 2	16.541	16	4	35.6	5.95	31.08	0.815	0.939281	1.4	0.398539
Q9Y561	LRP12	Low-density lipoprotein receptor-related protein 12	15.864	7	4	94.9	5.24	18.79	0.815	0.939281	0.946	0.996328
Q8NI77	KIF18A	Kinesin-like protein KIF18A	5.222	3	1	102.2	8.91	2.23	0.815	0.9605	1.039	0.988218
P35251	RFC1	Replication factor C subunit 1	174.572	34	33	128.2	9.36	442.47	0.816	0.804094	0.945	0.996147
Q9H910	JPT2	Jupiter microtubule associated homolog 2	66.325	67	9	20.1	9.26	166.2	0.816	0.89965	1.074	0.930696
Q9NX08	COMMD8	COMM domain-containing protein 8	16.573	17	3	21.1	5.43	56.31	0.816	0.928426	0.856	0.973363
P62310	LSM3	U6 snRNA-associated Sm-like protein LSm3	8.997	20	2	11.8	4.7	43.9	0.816	0.889156	0.824	0.881845
Q5T6V5	C9orf64	Queuosine salvage protein	23.522	18	6	39	5.88	42.58	0.816	0.926444	0.825	0.942221
Q96N64	PWWP2A	PWWP domain-containing protein 2A	8.961	7	3	81.9	9	5.45	0.816	0.963209	0.935	0.999981
Q03001	DST	Dystonin	1010.32	35	205	860.1	5.25	1919.15	0.817	0.594265	0.885	0.907733
Q6Y7W6	GIGYF2	GRB10-interacting GYF protein 2	239.578	32	32	150	5.54	570.01	0.817	0.808085	0.938	0.995544
O43684	BUB3	Mitotic checkpoint protein BUB3	133.697	53	15	37.1	6.84	475.88	0.817	0.739537	0.754	0.428728
P47914	RPL29	60S ribosomal protein L29	13.109	14	2	17.7	11.66	214.41	0.817	0.68619	0.723	0.291998
O94964	SOGA1	Protein SOGA1	81.142	20	23	159.7	6.46	128.79	0.817	0.894651	0.972	0.996147
Q16512	PKN1	Serine/threonine-protein kinase N1	44.466	17	10	103.9	6.37	54.18	0.817	0.928426	0.888	0.992139
Q9BV81	EMC6	ER membrane protein complex subunit 6	7.68	20	2	12	10.07	27.53	0.817	0.939281	0.759	0.856071
P16035	TIMP2	Metalloproteinase inhibitor 2	30.168	23	7	24.4	7.49	46.46	0.818	0.939281	0.817	0.941721
Q76FK4	NOL8	Nucleolar protein 8	26.945	9	8	131.5	7.09	31.14	0.818	0.945789	0.964	0.996835
Q12789	GTF3C1	General transcription factor 3C polypeptide 1	21.504	4	7	238.7	7.3	10.13	0.818	0.949341	0.708	0.738779
Q5T6S3	PHF19	PHD finger protein 19	6.465	5	3	65.5	8.84	0	0.818	0.940516	0.862	0.991553
Q9UKV3	ACIN1	Apoptotic chromatin condensation inducer in the nucleus	316.285	40	46	151.8	6.43	843.75	0.819	0.760848	0.876	0.898059
Q9Y4E1	WASHC2C	WASH complex subunit 2C	185.73	36	4	144.8	4.79	381.92	0.819	0.949504	1.159	0.834251
Q6P1J9	CDC73	Parafibromin	79.995	38	20	60.5	9.61	282.17	0.819	0.782849	0.891	0.961291
P04183	TK1	Thymidine kinase, cytosolic	83.117	62	13	25.5	8.51	239.4	0.819	0.839497	0.853	0.894664
P57740	NUP107	Nuclear pore complex protein Nup107	125.671	38	29	106.3	5.43	229.99	0.819	0.807523	0.982	0.999981
Q96A65	EXOC4	Exocyst complex component 4	70.625	23	17	110.4	6.49	124.07	0.819	0.934267	0.896	0.988792
Q9NUL7	DDX28	Probable ATP-dependent RNA helicase DDX28	55.421	31	14	59.5	10.42	69.75	0.819	0.905238	0.926	0.996147
Q969G6	RFK	Riboflavin kinase	9.506	17	3	17.6	8.13	52.96	0.819	0.939281	0.744	0.789535
A0A087WW87	IGKV2-40	Immunoglobulin kappa variable 2-40	4.733	11	1	13.3	4.61	35.41	0.819	0.939281	0.907	0.996147
Q9UKI2	CDC42EP3	Cdc42 effector protein 3	22.578	24	3	27.7	5.78	8.94	0.819	0.9605	0.87	0.995544
Q13620	CUL4B	Cullin-4B	244.472	52	34	103.9	7.37	981.92	0.82	0.614458	0.862	0.857637
O95831	AIFM1	Apoptosis-inducing factor 1, mitochondrial	152.916	46	26	66.9	8.95	673.6	0.82	0.750353	0.869	0.878056
O75396	SEC22b	Vesicle-trafficking protein SEC22b	92.717	43	10	24.6	6.92	430.41	0.82	0.784017	0.843	0.802354
Q96HS1	PGAM5	Serine/threonine-protein phosphatase PGAM5, mitochondrial	94.301	57	16	32	8.68	298.44	0.82	0.766401	0.774	0.490513
Q9NP79	VTA1	Vacuolar protein sorting-associated protein VTA1 homolog	63.412	40	10	33.9	6.29	215.6	0.82	0.824669	0.856	0.919363
Q9NQW7	XPNPEP1	Xaa-Pro aminopeptidase 1	78.715	31	16	69.9	5.67	177.93	0.82	0.843024	0.906	0.988218
P08174	CD55	Complement decay-accelerating factor	45.621	29	9	41.4	7.59	166.84	0.82	0.829266	0.991	0.996147
Q9Y5B6	PAXBP1	PAX3- and PAX7-binding protein 1	71.114	26	18	104.7	5.68	114.28	0.82	0.853524	0.878	0.931281
P55196	AFDN	Afadin	95.772	20	24	206.7	6.47	96.82	0.82	0.89965	0.935	0.998903
Q9Y6D5	ARFGEF2	Brefeldin A-inhibited guanine nucleotide-exchange protein 2	50.246	12	10	201.9	6.33	58.97	0.82	0.850438	0.71	0.384611
Q07002	CDK18	Cyclin-dependent kinase 18	9.966	8	1	54.4	8.66	57.28	0.82	0.905238	0.808	0.88198
Q86VI4	LAPTM4B	Lysosomal-associated transmembrane protein 4B	9.238	7	2	35.1	8.75	28.37	0.82	0.93059	0.721	0.721378
O14929	HAT1	Histone acetyltransferase type B catalytic subunit	79.842	35	11	49.5	5.69	381.98	0.821	0.808699	0.819	0.836338
Q9H6X2	ANTXR1	Anthrax toxin receptor 1	28.333	16	7	62.7	7.61	47.97	0.821	0.930929	0.769	0.856769
Q15025	TNIP1	TNFAIP3-interacting protein 1	15.302	6	3	71.8	6.62	22.88	0.821	0.917227	0.889	0.977253
O95613	PCNT	Pericentrin	14.742	2	4	377.8	5.55	20.01	0.821	0.954076	0.965	0.996147
P52732	KIF11	Kinesin-like protein KIF11	184.235	36	34	119.1	5.64	419.95	0.822	0.862739	0.916	0.985601
Q6YN16	HSDL2	Hydroxysteroid dehydrogenase-like protein 2	68.595	41	14	45.4	7.99	169.25	0.822	0.853427	0.954	0.998995
Q7Z4F1	LRP10	Low-density lipoprotein receptor-related protein 10	25.481	10	5	76.1	5.52	87.02	0.822	0.910316	0.903	0.988218
Q13158	FADD	FAS-associated death domain protein	33.606	22	4	23.3	5.69	79.95	0.822	0.93059	1.304	0.447922
Q16774	GUK1	Guanylate kinase	47.726	48	8	21.7	6.55	73.6	0.822	0.939281	0.648	0.423867
Q96F85	CNRIP1	CB1 cannabinoid receptor-interacting protein 1	20.607	35	6	18.6	7.94	44.82	0.822	0.919028	0.732	0.636687
P55899	FCGRT	IgG receptor FcRn large subunit p51	31.596	24	5	39.7	6.54	40.07	0.822	0.903289	1.222	0.661434
Q9BV68	RNF126	E3 ubiquitin-protein ligase RNF126	10.447	10	3	33.8	5.47	21.42	0.822	0.947959	0.913	0.99564
Q6SPF0	SAMD1	Atherin	15.748	15	4	56	7.58	17.26	0.822	0.951943	0.868	0.981911
Q9BYW2	SETD2	Histone-lysine N-methyltransferase SETD2	15.111	2	5	287.4	6.14	7.34	0.822	0.944325	0.835	0.975154
Q9Y3M2	CBY1	Protein chibby homolog 1	3.477	10	1	14.5	9.13	1.93	0.822	0.971398	0.885	0.996147
P05023	ATP1A1	Sodium/potassium-transporting ATPase subunit alpha-1	197	38	24	112.8	5.49	557.88	0.823	0.686812	0.769	0.490513
Q99460	PSMD1	26S proteasome non-ATPase regulatory subunit 1	247.774	48	34	105.8	5.39	556.74	0.823	0.864045	0.76	0.529743
P21291	CSRP1	Cysteine and glycine-rich protein 1	70.958	64	11	20.6	8.57	247.84	0.823	0.845984	0.695	0.228495
Q7RTV0	PHF5A	PHD finger-like domain-containing protein 5A	41.289	77	9	12.4	8.41	187.98	0.823	0.811171	0.817	0.858066
P58107	EPPK1	Epiplakin	54.671	6	1	555.3	5.62	168.2	0.823	0.951943	0.949	0.996147
P52926	HMGA2	High mobility group protein HMGI-C	39.426	41	5	11.8	10.62	151.1	0.823	0.906395	0.817	0.908407
O95081	AGFG2	Arf-GAP domain and FG repeat-containing protein 2	84.249	36	12	48.9	9.11	119.98	0.823	0.847965	0.829	0.848914
Q9UHB7	AFF4	AF4/FMR2 family member 4	37.477	12	9	127.4	9.31	81.82	0.823	0.950638	0.918	0.999981
Q14493	SLBP	Histone RNA hairpin-binding protein	31.448	18	5	31.3	7.47	39.45	0.823	0.939281	0.797	0.860098
Q9BUE6	ISCA1	Iron-sulfur cluster assembly 1 homolog, mitochondrial	14.096	31	3	14.2	9.07	21.7	0.823	0.949504	0.732	0.856057
Q9NUB1	ACSS1	Acetyl-coenzyme A synthetase 2-like, mitochondrial	7.884	6	3	74.8	7.11	5.97	0.823	0.970815	0.459	0.195995
Q10567	AP1B1	AP-1 complex subunit beta-1	195.364	42	19	104.6	5.06	702.79	0.824	0.6525	0.978	0.99564
P46779	RPL28	60S ribosomal protein L28	46.035	47	8	15.7	12.02	412.73	0.824	0.704506	0.749	0.407738
P24941	CDK2	Cyclin-dependent kinase 2	121.047	72	16	33.9	8.68	374.73	0.824	0.818755	0.82	0.842502
O95785	WIZ	Protein Wiz	72.59	15	15	178.6	6.86	76.63	0.824	0.93059	1	0.991553
P45985	MAP2K4	Dual specificity mitogen-activated protein kinase kinase 4	53.713	40	10	44.3	8.07	76.33	0.824	0.92554	0.891	0.988792
Q16533	SNAPC1	snRNA-activating protein complex subunit 1	27.861	26	8	43	9.51	51.33	0.824	0.954076	0.837	0.973363
Q9H900	ZWILCH	Protein zwilch homolog	22.112	15	6	67.2	6.27	46.57	0.824	0.944928	0.903	0.996147
Q9UI14	RABAC1	Prenylated Rab acceptor protein 1	9.844	16	2	20.6	7.34	33.47	0.824	0.944822	0.896	0.99564
Q99832	CCT7	T-complex protein 1 subunit eta	253.847	67	35	59.3	7.65	1015.5	0.825	0.634537	0.904	0.928687
Q14160	SCRIB	Protein scribble homolog	370.468	47	55	174.8	5.07	893.01	0.825	0.839326	0.991	0.999981
Q9H0D6	XRN2	5'-3' exoribonuclease 2	260.776	48	40	108.5	7.47	683.2	0.825	0.843024	0.984	0.999981
P46459	NSF	Vesicle-fusing ATPase	156.52	44	36	82.5	6.95	563.74	0.825	0.634537	0.868	0.877647
Q9NUP9	LIN7C	Protein lin-7 homolog C	78.583	54	11	21.8	8.43	256.01	0.825	0.818972	0.687	0.348621
Q96G46	DUS3L	tRNA-dihydrouridine(47) synthase [NAD(P)(+)]-like	105.408	41	19	72.5	8.05	205.12	0.825	0.895839	0.963	0.996835
Q9BWM7	SFXN3	Sideroflexin-3	68.767	49	10	35.5	9.1	158.95	0.825	0.883798	0.731	0.452891
Q9Y3C1	NOP16	Nucleolar protein 16	58.259	52	10	21.2	9.94	129.86	0.825	0.859142	0.732	0.48909
Q8N8S7	ENAH	Protein enabled homolog	56.696	23	10	66.5	6.93	116.64	0.825	0.881036	1.001	0.996147
Q969S3	ZNF622	Zinc finger protein 622	79.808	35	13	54.2	6.15	95.39	0.825	0.883908	0.875	0.919363
Q9NQS7	INCENP	Inner centromere protein	41.959	14	9	105.4	9.44	87.97	0.825	0.939281	0.948	0.999981
Q9BQ69	MACROD1	ADP-ribose glycohydrolase MACROD1	26.505	22	5	35.5	9.51	60.16	0.825	0.923635	0.983	0.995544
Q96RT1	ERBIN	Erbin	236.653	40	36	158.2	5.5	390.48	0.826	0.884316	1.048	0.979543
Q13136	PPFIA1	Liprin-alpha-1	163.408	33	30	135.7	6.29	334.65	0.826	0.864333	0.92	0.995544
P51116	FXR2	Fragile X mental retardation syndrome-related protein 2	103.069	33	16	74.2	6.23	245.71	0.826	0.861087	0.882	0.967059
P10586	PTPRF	Receptor-type tyrosine-protein phosphatase F	72.391	13	16	212.7	6.3	85.29	0.826	0.923635	0.967	0.999981
Q9H7N4	SCAF1	Splicing factor, arginine/serine-rich 19	35.932	13	10	139.2	9.25	43.8	0.826	0.939281	0.791	0.899255
Q6PJ69	TRIM65	Tripartite motif-containing protein 65	21.573	21	7	57.3	6.7	28.39	0.826	0.896278	0.946	0.995544
Q8NCE2	MTMR14	Myotubularin-related protein 14	33.042	13	7	72.2	6.24	24.84	0.826	0.954076	0.887	0.995544
Q92766	RREB1	Ras-responsive element-binding protein 1	19.905	6	6	181.3	6.98	6.25	0.826	0.947479	0.829	0.975154
P05230	FGF1	Fibroblast growth factor 1	11.541	20	3	17.4	7.02	5.39	0.826	0.954076	0.753	0.893879
P40692	MLH1	DNA mismatch repair protein Mlh1	8.589	5	3	84.5	5.72	1.7	0.826	0.949504	0.998	0.99221
Q5SW79	CEP170	Centrosomal protein of 170 kDa	419.728	51	65	175.2	7.11	902.65	0.827	0.849544	0.993	0.999981
O14776	TCERG1	Transcription elongation regulator 1	196.441	31	41	123.8	8.65	419.72	0.827	0.851573	0.896	0.941721
Q96PU8	QKI	Protein quaking	66.883	36	11	37.6	8.56	171.87	0.827	0.864333	0.767	0.675074
Q96IU4	ABHD14B	Protein ABHD14B	49.396	41	7	22.3	6.4	135.56	0.827	0.857306	1.052	0.97139
Q9NRF9	POLE3	DNA polymerase epsilon subunit 3	15.081	24	3	16.8	4.74	27.28	0.827	0.928426	0.766	0.833766
Q8N9F7	GDPD1	Lysophospholipase D GDPD1	6.525	9	2	36.1	8.47	11.32	0.827	0.97417	1.002	0.995544
P35226	BMI1	Polycomb complex protein BMI-1	22.978	22	3	36.9	8.63	9.77	0.827	0.939281	0.593	0.229627
Q9BPU9	B9D2	B9 domain-containing protein 2	8.374	12	1	19.2	7.56	4.43	0.827	0.974077	0.434	0.315413
P50548	ERF	ETS domain-containing transcription factor ERF	8.135	9	2	58.7	7.3	2.92	0.827	0.973869	1.029	0.988218
Q96I36	COX14	Cytochrome c oxidase assembly protein COX14	4.493	28	2	6.6	9.55	0	0.827	0.954076	0.955	0.99564
Q9Y520	PRRC2C	Protein PRRC2C	462.552	33	65	316.7	9.13	1040.54	0.828	0.824669	0.847	0.843224
Q8WWM7	ATXN2L	Ataxin-2-like protein	279.872	42	34	113.3	8.59	853.67	0.828	0.817947	0.977	0.996147
P19367	HK1	Hexokinase-1	219.031	45	35	102.4	6.8	763.84	0.828	0.648451	0.964	0.993729
Q7Z2W4	ZC3HAV1	Zinc finger CCCH-type antiviral protein 1	137.813	42	27	101.4	8.4	347.06	0.828	0.859142	0.866	0.941721
Q15050	RRS1	Ribosome biogenesis regulatory protein homolog	96.399	47	18	41.2	10.7	268.77	0.828	0.883908	0.807	0.777385
Q9Y4H2	IRS2	Insulin receptor substrate 2	76.139	20	18	137.2	8.65	119.27	0.828	0.870873	0.806	0.689449
Q15648	MED1	Mediator of RNA polymerase II transcription subunit 1	62.929	13	15	168.4	8.73	103.72	0.828	0.903642	0.928	0.995544
Q9NRZ9	HELLS	Lymphoid-specific helicase	64.708	22	16	97	7.93	91.19	0.828	0.924208	0.925	0.99564
O00559	EBAG9	Receptor-binding cancer antigen expressed on SiSo cells	22.148	27	4	24.4	6.29	22.24	0.828	0.939281	0.745	0.694988
Q96QE5	TEFM	Transcription elongation factor, mitochondrial	13.564	13	5	41.7	9.32	20.02	0.828	0.954076	0.891	0.995544
Q96Q83	ALKBH3	Alpha-ketoglutarate-dependent dioxygenase alkB homolog 3	6.255	9	2	33.4	8.4	12.22	0.828	0.950638	1.392	0.511576
Q9BQD7	ANTKMT	Adenine nucleotide translocase lysine N-methyltransferase	18.593	29	4	25.1	9.32	11.86	0.828	0.954076	0.98	0.995544
Q92539	LPIN2	Phosphatidate phosphatase LPIN2	14.589	7	4	99.3	5.33	2.29	0.828	0.954076	0.792	0.934119
P20810	CAST	Calpastatin	286.005	58	30	76.5	5.07	753.55	0.829	0.874352	1.015	0.996147
Q9NTI5	PDS5B	Sister chromatid cohesion protein PDS5 homolog B	224.599	35	41	164.6	8.47	505.83	0.829	0.875045	0.941	0.995544
Q9NR31	SAR1A	GTP-binding protein SAR1a	79.73	58	8	22.4	6.68	453.12	0.829	0.842106	0.761	0.481773
P46934	NEDD4	E3 ubiquitin-protein ligase NEDD4	127.642	23	18	149	6.58	307.93	0.829	0.850438	0.865	0.916611
P43897	TSFM	Elongation factor Ts, mitochondrial	95.849	49	15	35.4	8.38	238.77	0.829	0.839489	0.812	0.849959
Q9NZ45	CISD1	CDGSH iron-sulfur domain-containing protein 1	45.316	58	7	12.2	9.09	167.93	0.829	0.85637	0.63	0.0680076
Q9NX24	NHP2	H/ACA ribonucleoprotein complex subunit 2	29.421	38	5	17.2	8.22	101.9	0.829	0.919028	0.786	0.792699
Q9Y6H1	CHCHD2	Coiled-coil-helix-coiled-coil-helix domain-containing protein 2	21.96	34	3	15.5	9.22	86.91	0.829	0.939281	1.015	0.975154
O75376	NCOR1	Nuclear receptor corepressor 1	70.069	12	19	270	7.11	69.53	0.829	0.916363	0.802	0.886779
Q9HC52	CBX8	Chromobox protein homolog 8	49.881	33	10	43.4	9.91	48.02	0.829	0.939281	0.56	0.135968
Q9Y6G5	COMMD10	COMM domain-containing protein 10	22.6	33	6	23	6.54	32.77	0.829	0.939281	0.613	0.307718
Q8TAP9	MPLKIP	M-phase-specific PLK1-interacting protein	10.839	14	1	19.1	10.23	24.02	0.829	0.966898	0.786	0.949967
Q15149	PLEC	Plectin	1817.08	63	301	531.5	5.96	6153.36	0.83	0.658287	0.968	0.995544
O43491	EPB41L2	Band 4.1-like protein 2	330.155	55	46	112.5	5.44	588.42	0.83	0.827036	0.833	0.792699
Q9ULX6	AKAP8L	A-kinase anchor protein 8-like	74.422	26	13	71.6	5.05	171.91	0.83	0.894651	1.028	0.988476
Q5VT52	RPRD2	Regulation of nuclear pre-mRNA domain-containing protein 2	111.767	26	21	155.9	7.42	148.57	0.83	0.930929	0.882	0.988218
Q9H4L5	OSBPL3	Oxysterol-binding protein-related protein 3	106.175	37	24	101.2	6.87	124.11	0.83	0.894651	0.889	0.94724
Q6P1N0	CC2D1A	Coiled-coil and C2 domain-containing protein 1A	65.748	24	16	104	8.09	76.95	0.83	0.923124	0.859	0.961325
P32189	GK	Glycerol kinase	16.128	11	5	61.2	6.54	19.8	0.83	0.954076	0.781	0.927347
Q9NS18	GLRX2	Glutaredoxin-2, mitochondrial	16.405	22	3	18	9.11	16.15	0.83	0.951943	0.752	0.886779
Q9NYP9	MIS18A	Protein Mis18-alpha	17.228	31	4	25.8	5.2	12.32	0.83	0.954076	1.047	0.947209
Q9BQG0	MYBBP1A	Myb-binding protein 1A	436.188	51	64	148.8	9.28	1443.77	0.831	0.664008	1.021	0.996147
O60610	DIAPH1	Protein diaphanous homolog 1	304.426	43	53	141.3	5.41	960.1	0.831	0.662897	1.028	0.996147
Q08379	GOLGA2	Golgin subfamily A member 2	96.812	31	23	113	5.02	256.9	0.831	0.864549	1.071	0.944904
P48506	GCLC	Glutamate--cysteine ligase catalytic subunit	103.917	38	20	72.7	6.09	243.83	0.831	0.880635	1.001	0.995544
Q9H089	LSG1	Large subunit GTPase 1 homolog	96.874	37	22	75.2	6.38	170.81	0.831	0.833983	0.952	0.996147
Q52LW3	ARHGAP29	Rho GTPase-activating protein 29	106.69	27	27	142	6.74	162.95	0.831	0.864333	1.035	0.988218
P82094	TMF1	TATA element modulatory factor	71.475	23	19	122.8	4.92	109.22	0.831	0.923635	0.891	0.989716
Q8IZ21	PHACTR4	Phosphatase and actin regulator 4	45.606	21	9	78.2	6.62	78.33	0.831	0.939281	0.965	0.996147
Q86VX2	COMMD7	COMM domain-containing protein 7	19.766	20	5	22.5	5.92	76.48	0.831	0.939281	0.792	0.895211
Q16637	SMN1	Survival motor neuron protein	37.336	32	7	31.8	6.55	70.36	0.831	0.939281	0.867	0.988218
Q9UMZ2	SYNRG	Synergin gamma	55.472	14	13	140.6	5.03	63.13	0.831	0.921789	0.929	0.99221
Q8NF91	SYNE1	Nesprin-1	83.752	4	24	1010.5	5.53	56.58	0.831	0.939281	0.895	0.991553
O00391	QSOX1	Sulfhydryl oxidase 1	25.208	11	6	82.5	8.92	49.79	0.831	0.954076	1.079	0.920904
Q8N6T7	SIRT6	NAD-dependent protein deacetylase sirtuin-6	4.44	4	1	39.1	9.19	12.06	0.831	0.951943	0.692	0.810172
Q9NV92	NDFIP2	NEDD4 family-interacting protein 2	9.936	14	3	36.4	5.08	4.42	0.831	0.954076	0.924	0.999981
Q9NNX1	TUFT1	Tuftelin	8.059	8	3	44.2	6	4.15	0.831	0.958002	0.841	0.988218
Q9Y365	STARD10	START domain-containing protein 10	6.383	9	2	33	7.12	0	0.831	0.954076	0.726	0.893625
Q15021	NCAPD2	Condensin complex subunit 1	327.053	45	53	157.1	6.61	878.41	0.832	0.669166	0.965	0.995388
Q9BUJ2	HNRNPUL1	Heterogeneous nuclear ribonucleoprotein U-like protein 1	250.694	37	29	95.7	6.92	782.94	0.832	0.819806	0.954	0.991553
P61224	RAP1B	Ras-related protein Rap-1b	78.43	44	4	20.8	5.78	445.66	0.832	0.784017	0.708	0.253453
Q6UB35	MTHFD1L	Monofunctional C1-tetrahydrofolate synthase, mitochondrial	83.066	24	18	105.7	8.06	196.31	0.832	0.854545	0.901	0.975154
Q9UHN6	CEMIP2	Cell surface hyaluronidase	79.474	18	20	154.3	8.15	131.94	0.832	0.909689	0.654	0.372613
Q96CT7	CCDC124	Coiled-coil domain-containing protein 124	49.63	39	9	25.8	9.54	112.11	0.832	0.879356	1.107	0.916611
O15327	INPP4B	Inositol polyphosphate 4-phosphatase type II	50.443	22	12	104.7	6.27	110.82	0.832	0.92554	0.974	0.999981
O15525	MAFG	Transcription factor MafG	13.598	27	3	17.8	10.04	22.91	0.832	0.954076	0.656	0.48909
O75554	WBP4	WW domain-binding protein 4	3.858	3	1	42.5	5.57	5.5	0.832	0.954076	0.864	0.992139
O95340	PAPSS2	Bifunctional 3'-phosphoadenosine 5'-phosphosulfate synthase 2	218.579	48	28	69.5	8.03	872.3	0.833	0.675906	0.876	0.893879
Q58FF3	HSP90B2P	Putative endoplasmin-like protein	38.118	21	1	45.8	5.26	255.21	0.833	0.939281	0.95	0.999981
Q15154	PCM1	Pericentriolar material 1 protein	143.744	21	33	228.4	5.02	212.2	0.833	0.883908	0.824	0.880456
Q9UPT8	ZC3H4	Zinc finger CCCH domain-containing protein 4	96.62	28	19	140.2	6.27	196.22	0.833	0.923635	0.917	0.995544
O75616	ERAL1	GTPase Era, mitochondrial	18.416	15	5	48.3	8.84	29.26	0.833	0.954076	0.819	0.920911
O15061	SYNM	Synemin	37.279	9	11	172.7	5.16	17.34	0.833	0.954076	1.046	0.973363
Q5VYK3	ECPAS	Proteasome adapter and scaffold protein ECM29	358.331	46	65	204.2	7.12	821.24	0.834	0.81611	1.005	0.999981
Q15020	SART3	Squamous cell carcinoma antigen recognized by T-cells 3	280.229	49	45	109.9	5.57	812.17	0.834	0.875354	0.988	0.999981
P40937	RFC5	Replication factor C subunit 5	71.921	49	15	38.5	7.2	280.79	0.834	0.886254	0.805	0.772919
Q9H4A3	WNK1	Serine/threonine-protein kinase WNK1	155.239	15	27	250.6	6.34	256.59	0.834	0.859142	0.879	0.947441
Q969Z0	TBRG4	FAST kinase domain-containing protein 4	95.882	33	17	70.7	7.42	184.73	0.834	0.893437	0.911	0.977771
Q9NWS0	PIH1D1	PIH1 domain-containing protein 1	36.408	44	8	32.3	5.14	68.03	0.834	0.939281	0.818	0.895211
Q5VU43	PDE4DIP	Myomegalin	39.591	7	11	264.9	5.47	30.52	0.834	0.939281	1.036	0.975154
Q2M1Z3	ARHGAP31	Rho GTPase-activating protein 31	47.312	15	12	156.9	5.76	24.67	0.834	0.960205	0.85	0.981911
Q5TDH0	DDI2	Protein DDI1 homolog 2	9.302	9	3	44.5	5.05	0	0.834	0.954076	1.083	0.958283
Q14669	TRIP12	E3 ubiquitin-protein ligase TRIP12	301.208	34	52	220.3	8.48	718.54	0.835	0.896905	0.93	0.988218
Q7L014	DDX46	Probable ATP-dependent RNA helicase DDX46	108.936	31	28	117.3	9.29	190.07	0.835	0.897134	0.664	0.111278
P39880	CUX1	Homeobox protein cut-like 1	87.482	22	12	164.1	5.9	136.19	0.835	0.926444	0.92	0.996147
Q15910	EZH2	Histone-lysine N-methyltransferase EZH2	71.351	33	17	85.3	7.02	68.63	0.835	0.799675	0.901	0.92337
Q9UKF6	CPSF3	Cleavage and polyadenylation specificity factor subunit 3	27.375	14	7	77.4	5.6	48.69	0.835	0.954076	0.638	0.410694
Q12872	SFSWAP	Splicing factor, suppressor of white-apricot homolog	26.067	10	8	104.8	8.05	37.77	0.835	0.939281	0.892	0.991553
O94919	ENDOD1	Endonuclease domain-containing 1 protein	8.494	9	3	55	5.71	6.12	0.835	0.954076	0.843	0.988218
Q9Y244	POMP	Proteasome maturation protein	5.401	12	2	15.8	5.11	1.72	0.835	0.974557	0.97	0.996147
O14786	NRP1	Neuropilin-1	17.453	8	5	103.1	5.88	0	0.835	0.954076	0.723	0.810172
O00469	PLOD2	Procollagen-lysine,2-oxoglutarate 5-dioxygenase 2	205.878	43	27	84.6	6.71	620.15	0.836	0.70851	1.016	0.997433
P62714	PPP2CB	Serine/threonine-protein phosphatase 2A catalytic subunit beta isoform	160.824	69	2	35.6	5.43	515.67	0.836	0.847116	0.909	0.946265
P35080	PFN2	Profilin-2	45.339	36	5	15	6.99	221.04	0.836	0.883908	0.538	0.0142403
Q04721	NOTCH2	Neurogenic locus notch homolog protein 2	104.149	14	23	265.2	5.14	170.38	0.836	0.923124	0.894	0.975686
Q9NRX4	PHPT1	14 kDa phosphohistidine phosphatase	51.813	36	4	13.8	6.07	164.17	0.836	0.919028	0.714	0.487551
P28290	ITPRID2	Protein ITPRID2	83.216	20	18	138.3	5.19	115.25	0.836	0.879356	0.975	0.999981
P29372	MPG	DNA-3-methyladenine glycosylase	47.831	42	9	32.8	9.57	44.59	0.836	0.936349	0.85	0.947441
P12883	MYH7	Myosin-7	7.948	2	1	223	5.8	29.62	0.836	0.965235	0.518	0.333388
Q5TC12	ATPAF1	ATP synthase mitochondrial F1 complex assembly factor 1	14.149	18	5	36.4	7.96	14.12	0.836	0.96093	0.738	0.792699
Q9NSE4	IARS2	Isoleucine--tRNA ligase, mitochondrial	217.249	41	38	113.7	7.2	519.22	0.837	0.91006	1.015	0.995544
P17813	ENG	Endoglin	73.896	25	15	70.5	6.61	349.89	0.837	0.894651	0.91	0.975913
Q00534	CDK6	Cyclin-dependent kinase 6	81.268	44	10	36.9	6.46	256	0.837	0.897134	0.938	0.995544
Q15643	TRIP11	Thyroid receptor-interacting protein 11	129.052	23	31	227.4	5.26	143.66	0.837	0.878862	1	0.996147
Q5VSL9	STRIP1	Striatin-interacting protein 1	58.672	24	14	95.5	6.29	64.47	0.837	0.939281	0.931	0.995544
Q96HY7	DHTKD1	Probable 2-oxoglutarate dehydrogenase E1 component DHKTD1, mitochondrial	58.788	26	14	103	6.93	55.15	0.837	0.947959	1.008	0.980852
Q13137	CALCOCO2	Calcium-binding and coiled-coil domain-containing protein 2	23.776	17	6	52.2	5.02	52.12	0.837	0.957347	0.833	0.960027
Q96S59	RANBP9	Ran-binding protein 9	38.091	19	8	77.8	6.79	42.38	0.837	0.939281	0.885	0.991553
Q6MZQ0	PRR5L	Proline-rich protein 5-like	29.672	23	7	40.8	6.73	27.02	0.837	0.954076	0.765	0.877032
Q96C57	CUSTOS	Protein CUSTOS	16.291	21	4	28.2	9.42	20.67	0.837	0.9605	0.814	0.916611
Q92625	ANKS1A	Ankyrin repeat and SAM domain-containing protein 1A	13.586	6	4	123	6.38	19.27	0.837	0.9605	0.939	0.998903
Q14697	GANAB	Neutral alpha-glucosidase AB	405.874	54	48	106.8	6.14	1878.73	0.838	0.702228	0.992	0.996265
P11177	PDHB	Pyruvate dehydrogenase E1 component subunit beta, mitochondrial	168.56	54	15	39.2	6.65	640.16	0.838	0.802211	0.804	0.641358
P52948	NUP98	Nuclear pore complex protein Nup98-Nup96	260.047	36	50	197.5	6.4	565.32	0.838	0.89965	0.99	0.999981
Q9Y6Y8	SEC23IP	SEC23-interacting protein	125.03	31	27	111	5.54	255.3	0.838	0.883249	0.95	0.996147
Q8TB72	PUM2	Pumilio homolog 2	66.189	16	11	114.1	7.08	99.85	0.838	0.939281	0.993	0.995544
O00165	HAX1	HCLS1-associated protein X-1	42.44	44	9	31.6	4.92	94.13	0.838	0.939281	0.818	0.916611
Q13625	TP53BP2	Apoptosis-stimulating of p53 protein 2	89.168	27	18	125.5	6.07	92.87	0.838	0.939281	0.933	0.996147
Q01804	OTUD4	OTU domain-containing protein 4	43.178	15	10	124	6.71	65.83	0.838	0.939332	0.835	0.930696
Q9H6Q4	CIAO3	Cytosolic iron-sulfur assembly component 3	41.409	27	8	53	7.23	56.6	0.838	0.939281	0.77	0.823081
Q13107	USP4	Ubiquitin carboxyl-terminal hydrolase 4	25.46	7	4	108.5	5.71	33.41	0.838	0.954076	0.966	0.996147
P53816	PLAAT3	Phospholipase A and acyltransferase 3	24.332	30	4	17.9	7.99	20	0.838	0.9605	0.691	0.689705
Q96CD2	PPCDC	Phosphopantothenoylcysteine decarboxylase	10.426	14	3	22.4	6.1	11.15	0.838	0.954076	0.607	0.60892
P52789	HK2	Hexokinase-2	232.703	45	36	102.3	6.05	643.82	0.839	0.807523	1.064	0.988218
Q9H4A4	RNPEP	Aminopeptidase B	181.913	57	30	72.5	5.74	595.96	0.839	0.898569	0.91	0.965722
Q05048	CSTF1	Cleavage stimulation factor subunit 1	68.41	34	11	48.3	6.58	149.23	0.839	0.894899	0.898	0.961325
Q15070	OXA1L	Mitochondrial inner membrane protein OXA1L	54.304	20	9	48.5	9.45	136.45	0.839	0.897134	0.759	0.614914
Q9Y657	SPIN1	Spindlin-1	38.947	47	8	29.6	6.96	54.21	0.839	0.939281	0.936	0.996835
Q96QB1	DLC1	Rho GTPase-activating protein 7	38.874	11	11	170.5	6.4	51.87	0.839	0.949341	0.935	0.999981
Q9Y315	DERA	Deoxyribose-phosphate aldolase	32.071	30	7	35.2	8.94	22.89	0.839	0.954076	1.046	0.941721
Q5T1V6	DDX59	Probable ATP-dependent RNA helicase DDX59	21.86	15	8	68.8	7.44	14.13	0.839	0.961389	0.987	0.991553
Q9H204	MED28	Mediator of RNA polymerase II transcription subunit 28	4.081	5	1	19.5	5.58	11.69	0.839	0.976143	1.063	0.975154
O95229	ZWINT	ZW10 interactor	5.759	9	2	31.3	5.15	8.07	0.839	0.97417	0.958	0.996147
Q9H9L3	ISG20L2	Interferon-stimulated 20 kDa exonuclease-like 2	4.483	4	1	39.1	9.94	1.63	0.839	0.97709	1.405	0.675361
Q07020	RPL18	60S ribosomal protein L18	71.013	43	9	21.6	11.72	984.97	0.84	0.70851	0.626	0.0462464
P78316	NOP14	Nucleolar protein 14	139.189	35	27	97.6	7.58	373.08	0.84	0.889071	1.087	0.926646
Q66K74	MAP1S	Microtubule-associated protein 1S	108.726	30	22	112.1	7.3	308.28	0.84	0.872072	0.891	0.973363
Q9HBH1	PDF	Peptide deformylase, mitochondrial	29.105	37	8	27	9.16	72.67	0.84	0.937482	0.544	0.026502
Q6ZS17	RIPOR1	Rho family-interacting cell polarization regulator 1	59.142	15	15	132.2	6.28	63.57	0.84	0.939281	0.876	0.981643
Q9BQA1	WDR77	Methylosome protein 50	95.106	48	12	36.7	5.17	332.23	0.841	0.879356	0.91	0.981911
Q9NYV4	CDK12	Cyclin-dependent kinase 12	166.576	27	21	164.1	9.44	301.86	0.841	0.912958	0.952	0.995544
Q9UI26	IPO11	Importin-11	140.816	30	26	112.5	5.25	296.89	0.841	0.89965	1.056	0.961325
O75400	PRPF40A	Pre-mRNA-processing factor 40 homolog A	131.476	26	26	108.7	7.56	279.9	0.841	0.894651	0.993	0.996147
O15446	POLR1G	DNA-directed RNA polymerase I subunit RPA34	124.991	47	15	55	8.51	256.98	0.841	0.926637	1.053	0.965722
P01111	NRAS	GTPase NRas	42.792	42	3	21.2	5.17	195.61	0.841	0.896759	0.693	0.289266
O75976	CPD	Carboxypeptidase D	117.796	22	23	152.8	6.05	189.74	0.841	0.894651	0.9	0.961325
Q9UNI6	DUSP12	Dual specificity protein phosphatase 12	46.36	37	11	37.7	6.84	141.16	0.841	0.897814	0.839	0.88206
P98082	DAB2	Disabled homolog 2	34.238	15	8	82.4	5.53	34.88	0.841	0.942357	0.657	0.451097
Q9NXC5	MIOS	GATOR complex protein MIOS	9.265	3	3	98.5	6.73	3.53	0.841	0.956375	1.008	0.995544
P21980	TGM2	Protein-glutamine gamma-glutamyltransferase 2	379.944	60	39	77.3	5.22	2339.32	0.842	0.719711	0.881	0.899935
P11387	TOP1	DNA topoisomerase 1	219.545	43	37	90.7	9.31	781.02	0.842	0.717041	0.966	0.995544
P38606	ATP6V1A	V-type proton ATPase catalytic subunit A	203.43	51	31	68.3	5.52	751.33	0.842	0.719711	0.94	0.977508
Q13409	DYNC1I2	Cytoplasmic dynein 1 intermediate chain 2	121.603	32	17	71.4	5.2	412.85	0.842	0.900908	0.878	0.936031
Q15758	SLC1A5	Neutral amino acid transporter B(0)	96.747	32	14	56.6	5.48	385.74	0.842	0.910125	0.888	0.948344
Q9Y679	AUP1	Lipid droplet-regulating VLDL assembly factor AUP1	75.827	38	13	45.8	8.65	261.78	0.842	0.910125	0.872	0.919005
P26358	DNMT1	DNA (cytosine-5)-methyltransferase 1	136.797	23	31	183.1	7.75	220.25	0.842	0.902467	0.635	0.101832
Q9H7D7	WDR26	WD repeat-containing protein 26	48.218	16	10	72.1	6.16	123.95	0.842	0.939281	0.775	0.810172
Q96A35	MRPL24	39S ribosomal protein L24, mitochondrial	33.296	36	8	24.9	9.29	64.75	0.842	0.939281	0.852	0.947441
Q9UBV2	SEL1L	Protein sel-1 homolog 1	37.584	13	6	88.7	5.39	31.16	0.842	0.961238	1.06	0.928687
Q13572	ITPK1	Inositol-tetrakisphosphate 1-kinase	16.839	15	4	45.6	6.16	17.51	0.842	0.957979	0.886	0.995544
Q8WY36	BBX	HMG box transcription factor BBX	11.198	5	4	105.1	8.79	16.76	0.842	0.963209	1.045	0.965722
Q9BU64	CENPO	Centromere protein O	16.543	16	4	33.8	7.71	14.8	0.842	0.954076	1.221	0.665117
Q08117	TLE5	TLE family member 5	7.74	17	3	22	6.37	12.93	0.842	0.963209	0.958	0.996147
Q9Y343	SNX24	Sorting nexin-24	13.138	25	5	19.8	7.24	8.78	0.842	0.954076	0.773	0.850315
O15067	PFAS	Phosphoribosylformylglycinamidine synthase	368.935	48	47	144.6	5.76	1042.75	0.843	0.72386	1.007	0.999981
Q9UNF1	MAGED2	Melanoma-associated antigen D2	176.549	53	25	64.9	9.32	565.95	0.843	0.90116	1.079	0.954865
Q16186	ADRM1	Proteasomal ubiquitin receptor ADRM1	31.65	21	8	42.1	5.07	225.16	0.843	0.86129	0.852	0.913425
Q8WWK9	CKAP2	Cytoskeleton-associated protein 2	39.425	17	9	76.9	9.41	144.01	0.843	0.91044	0.964	0.996147
P60520	GABARAPL2	Gamma-aminobutyric acid receptor-associated protein-like 2	39.479	47	6	13.7	8.1	103.45	0.843	0.89965	0.714	0.45641
P78362	SRPK2	SRSF protein kinase 2	44.129	23	10	77.5	4.97	75.31	0.843	0.949341	0.835	0.910522
Q9NXN4	GDAP2	Ganglioside-induced differentiation-associated protein 2	23.048	12	5	56.2	5.74	16.53	0.843	0.9605	0.886	0.995544
Q9Y421	FAM32A	Protein FAM32A	5.682	20	2	13.2	9.99	11.24	0.843	0.970496	0.866	0.993729
Q96PE3	INPP4A	Inositol polyphosphate-4-phosphatase type I A	4.434	1	1	109.9	6.96	8.76	0.843	0.978482	0.963	0.996147
Q9H496	TOR1AIP2	Torsin-1A-interacting protein 2, isoform IFRG15	5.403	21	2	15.3	7.31	5.99	0.843	0.97417	0.664	0.860395
Q7Z569	BRAP	BRCA1-associated protein	3.81	2	1	67.3	5.92	5.04	0.843	0.97417	0.882	0.995544
O14974	PPP1R12A	Protein phosphatase 1 regulatory subunit 12A	226.246	40	40	115.2	5.4	598.6	0.844	0.92299	0.985	0.999981
O43290	SART1	U4/U6.U5 tri-snRNP-associated protein 1	231.61	54	39	90.2	6.13	569.73	0.844	0.910125	1.039	0.988218
Q15029	EFTUD2	116 kDa U5 small nuclear ribonucleoprotein component	186.187	40	30	109.4	5	516.98	0.844	0.910125	0.729	0.447401
P49792	RANBP2	E3 SUMO-protein ligase RanBP2	259.088	27	46	358	6.2	309.04	0.844	0.903289	0.792	0.72095
Q86V48	LUZP1	Leucine zipper protein 1	161.506	38	32	120.2	8.5	280.35	0.844	0.894651	0.99	0.996147
Q9H6Z4	RANBP3	Ran-binding protein 3	80.583	35	13	60.2	4.78	257.41	0.844	0.910125	0.816	0.842502
Q01085	TIAL1	Nucleolysin TIAR	69.624	42	8	41.6	7.74	215.95	0.844	0.896278	0.813	0.829972
Q9Y2J4	AMOTL2	Angiomotin-like protein 2	115.867	41	21	85.7	7.3	208.67	0.844	0.897134	1.266	0.507261
Q16763	UBE2S	Ubiquitin-conjugating enzyme E2 S	61.421	57	10	23.8	8.38	204.01	0.844	0.903289	0.78	0.733761
Q96CW5	TUBGCP3	Gamma-tubulin complex component 3	95.096	28	21	103.5	8.12	165.58	0.844	0.93059	0.969	0.999981
P49770	EIF2B2	Translation initiation factor eIF-2B subunit beta	58.991	31	10	39	6.16	85.6	0.844	0.910125	0.814	0.77785
Q8N3V7	SYNPO	Synaptopodin	62.752	24	13	99.4	8.72	84.64	0.844	0.953118	0.927	0.999981
Q99755	PIP5K1A	Phosphatidylinositol 4-phosphate 5-kinase type-1 alpha	7.291	5	1	62.6	8.21	4.29	0.844	0.963209	0.01	3.96579e-16
P50461	CSRP3	Cysteine and glycine-rich protein 3	6.456	7	1	21	8.54	4.16	0.844	0.952022	0.729	0.88198
Q9NPI1	BRD7	Bromodomain-containing protein 7	5.41	5	2	74.1	6.39	2.01	0.844	0.97709	1.047	0.978226
Q04637	EIF4G1	Eukaryotic translation initiation factor 4 gamma 1	488.575	43	58	175.4	5.33	1676.82	0.845	0.737187	0.935	0.975154
P38159	RBMX	RNA-binding motif protein, X chromosome	123.355	53	8	42.3	10.05	785.06	0.845	0.7394	0.791	0.595428
Q9UQE7	SMC3	Structural maintenance of chromosomes protein 3	318.027	50	58	141.5	7.18	642.98	0.845	0.90116	1.023	0.995544
O15042	U2SURP	U2 snRNP-associated SURP motif-containing protein	191.982	39	34	118.2	8.47	486.33	0.845	0.922378	1.022	0.995544
P29144	TPP2	Tripeptidyl-peptidase 2	169.493	34	33	138.3	6.32	335.19	0.845	0.894651	0.728	0.490652
P61225	RAP2B	Ras-related protein Rap-2b	44.243	40	5	20.5	4.81	157.33	0.845	0.897134	0.769	0.593362
Q15811	ITSN1	Intersectin-1	111.896	18	24	195.3	7.77	143.56	0.845	0.903289	0.964	0.99736
P62330	ARF6	ADP-ribosylation factor 6	35.793	27	4	20.1	8.95	134.64	0.845	0.925733	0.666	0.208589
Q9UBB9	TFIP11	Tuftelin-interacting protein 11	73.908	25	16	96.8	5.67	83.77	0.845	0.939281	1.059	0.947305
Q9NWS8	RMND1	Required for meiotic nuclear division protein 1 homolog	15.489	11	5	51.6	8.69	33.77	0.845	0.967289	0.91	0.996147
Q86UT8	CENATAC	Centrosomal AT-AC splicing factor	15.388	15	4	38	8.22	20.09	0.845	0.95634	0.893	0.995544
Q8WUA8	TSKU	Tsukushi	7.539	9	2	37.8	6.87	1.82	0.845	0.974557	1.049	0.980549
Q8IY81	FTSJ3	pre-rRNA 2'-O-ribose RNA methyltransferase FTSJ3	161.843	38	27	96.5	8.4	531.78	0.846	0.92554	1.014	0.995544
Q9UPQ0	LIMCH1	LIM and calponin homology domains-containing protein 1	215.886	51	40	121.8	6.47	349.07	0.846	0.897134	1.05	0.973363
Q9P0K7	RAI14	Ankycorbin	188.052	45	37	110	6.21	345.33	0.846	0.914734	1.003	0.996147
Q15003	NCAPH	Condensin complex subunit 2	157.725	40	23	82.5	5.06	314.14	0.846	0.903642	0.981	0.999981
Q96SB3	PPP1R9B	Neurabin-2	126.9	33	19	89.3	4.97	205.44	0.846	0.914734	1.033	0.988218
O75044	SRGAP2	SLIT-ROBO Rho GTPase-activating protein 2	116.555	31	24	120.8	6.7	204.2	0.846	0.905592	0.974	0.999981
P41567	EIF1	Eukaryotic translation initiation factor 1	46.789	45	6	12.7	7.44	134.98	0.846	0.944928	0.604	0.171705
Q6VY07	PACS1	Phosphofurin acidic cluster sorting protein 1	56.846	21	14	104.8	7.74	84.95	0.846	0.944822	0.871	0.977771
P62166	NCS1	Neuronal calcium sensor 1	18.66	31	5	21.9	4.83	23.37	0.846	0.965235	0.798	0.947305
Q96RK0	CIC	Protein capicua homolog	23.928	9	5	163.7	8.56	17.81	0.846	0.97709	0.744	0.916611
Q9P246	STIM2	Stromal interaction molecule 2	6.656	5	3	83.9	6.76	5.58	0.846	0.965442	0.933	0.999981
Q9UJJ9	GNPTG	N-acetylglucosamine-1-phosphotransferase subunit gamma	11.11	17	3	34	6.95	4.76	0.846	0.970355	1.022	0.991553
O60238	BNIP3L	BCL2/adenovirus E1B 19 kDa protein-interacting protein 3-like	9.401	11	1	23.9	5.85	3.49	0.846	0.97417	0.772	0.941721
Q8TAQ2	SMARCC2	SWI/SNF complex subunit SMARCC2	269.112	41	32	132.8	5.69	717.79	0.847	0.915805	0.95	0.995544
P05556	ITGB1	Integrin beta-1	155.341	31	24	88.4	5.39	713.94	0.847	0.759062	0.976	0.995544
Q99700	ATXN2	Ataxin-2	221.762	28	26	140.2	9.57	434.18	0.847	0.894651	0.95	0.996147
P50570	DNM2	Dynamin-2	145.377	42	24	98	7.44	354.65	0.847	0.909689	0.986	0.999981
P78356	PIP4K2B	Phosphatidylinositol 5-phosphate 4-kinase type-2 beta	18.607	10	2	47.3	7.33	56.58	0.847	0.963209	0.879	0.992139
Q9ULJ8	PPP1R9A	Neurabin-1	36.962	10	6	123.3	5.1	47.29	0.847	0.965798	0.93	0.999981
Q9UFF9	CNOT8	CCR4-NOT transcription complex subunit 8	23.26	24	5	33.5	4.81	32.84	0.847	0.939281	0.874	0.966207
Q9P2P6	STARD9	StAR-related lipid transfer protein 9	9.828	1	1	516	6.32	22.06	0.847	0.895839	0.963	0.99736
Q96PU5	NEDD4L	E3 ubiquitin-protein ligase NEDD4-like	298.035	46	30	111.9	5.82	770.47	0.848	0.877287	1.043	0.995544
P22087	FBL	rRNA 2'-O-methyltransferase fibrillarin	125.296	50	16	33.8	10.18	623.39	0.848	0.896278	0.794	0.632776
O00232	PSMD12	26S proteasome non-ATPase regulatory subunit 12	145.332	50	24	52.9	7.65	505.17	0.848	0.909257	0.933	0.988218
Q14676	MDC1	Mediator of DNA damage checkpoint protein 1	283.078	38	38	226.5	5.47	429.2	0.848	0.910125	0.867	0.941721
Q9Y2U8	LEMD3	Inner nuclear membrane protein Man1	116.181	40	24	99.9	7.55	272.49	0.848	0.903289	0.98	0.999981
Q9ULH1	ASAP1	Arf-GAP with SH3 domain, ANK repeat and PH domain-containing protein 1	148.371	37	29	125.4	7.31	266.24	0.848	0.914734	1.007	0.992139
Q9P015	MRPL15	39S ribosomal protein L15, mitochondrial	87.467	58	14	33.4	10.01	218.87	0.848	0.919028	0.937	0.996147
Q92769	HDAC2	Histone deacetylase 2	62.643	39	9	55.3	5.91	164.81	0.848	0.906395	0.851	0.864283
Q9UBQ5	EIF3K	Eukaryotic translation initiation factor 3 subunit K	62.313	34	8	25	4.93	163.88	0.848	0.879746	0.729	0.48909
P78310	CXADR	Coxsackievirus and adenovirus receptor	43.438	45	13	40	7.56	128.17	0.848	0.924804	0.816	0.785813
Q9ULV3	CIZ1	Cip1-interacting zinc finger protein	30.23	12	7	100	6.11	35.98	0.848	0.965798	0.929	0.999981
Q7Z6K3	PTAR1	Protein prenyltransferase alpha subunit repeat-containing protein 1	13.579	14	4	46.4	6.99	21.49	0.848	0.967289	0.962	0.996835
Q5T440	IBA57	Putative transferase CAF17, mitochondrial	19.708	23	6	38.1	9.83	18.39	0.848	0.964601	0.873	0.992139
Q8IXL7	MSRB3	Methionine-R-sulfoxide reductase B3	9.399	23	3	20.7	7.33	8.96	0.848	0.958015	0.733	0.867189
Q6WCQ1	MPRIP	Myosin phosphatase Rho-interacting protein	170.553	46	34	116.5	6.21	279.77	0.849	0.912958	0.967	0.999981
Q86XZ4	SPATS2	Spermatogenesis-associated serine-rich protein 2	76.684	37	14	59.5	8.9	135.16	0.849	0.939281	1.016	0.988218
A5YKK6	CNOT1	CCR4-NOT transcription complex subunit 1	51.698	8	16	266.8	7.11	41.27	0.849	0.954076	0.719	0.725152
Q6ULP2	AFTPH	Aftiphilin	26.688	11	7	102.1	4.54	20.53	0.849	0.967289	0.961	0.996147
P46379	BAG6	Large proline-rich protein BAG6	228.904	35	27	119.3	5.6	611.61	0.85	0.923124	0.985	0.999981
Q5VTR2	RNF20	E3 ubiquitin-protein ligase BRE1A	136.947	34	28	113.6	5.94	261.71	0.85	0.920712	0.972	0.999981
Q9P0M6	MACROH2A2	Core histone macro-H2A.2	60.062	41	10	40	9.69	183.09	0.85	0.954076	0.837	0.926645
Q96J01	THOC3	THO complex subunit 3	74.155	41	12	38.7	6.09	127.54	0.85	0.910125	0.948	0.996147
Q14353	GAMT	Guanidinoacetate N-methyltransferase	58.173	51	7	26.3	6.14	96.04	0.85	0.953727	1.11	0.916611
P49840	GSK3A	Glycogen synthase kinase-3 alpha	73.63	51	11	50.9	8.75	94.73	0.85	0.939281	0.834	0.927347
P54760	EPHB4	Ephrin type-B receptor 4	28.826	10	6	108.2	6.9	71.1	0.85	0.939281	0.937	0.99564
Q99707	MTR	Methionine synthase	31.66	9	9	140.4	5.58	37.07	0.85	0.954076	1.186	0.793234
Q96PN7	TRERF1	Transcriptional-regulating factor 1	22.546	5	3	132.2	6.74	36.83	0.85	0.968129	0.854	0.988792
O00418	EEF2K	Eukaryotic elongation factor 2 kinase	38.194	17	11	82.1	5.33	31.54	0.85	0.954076	0.971	0.996147
Q9Y3D2	MSRB2	Methionine-R-sulfoxide reductase B2, mitochondrial	5.776	10	2	19.5	8.63	7.92	0.85	0.9605	0.938	0.999981
Q9HAB8	PPCS	Phosphopantothenate--cysteine ligase	5.018	5	2	34	6.71	7.21	0.85	0.967289	0.815	0.960873
P42224	STAT1	Signal transducer and activator of transcription 1-alpha/beta	221.585	52	33	87.3	6.05	1028.55	0.851	0.784596	0.943	0.983029
Q29RF7	PDS5A	Sister chromatid cohesion protein PDS5 homolog A	370.926	47	57	150.7	7.91	1004.41	0.851	0.775008	0.995	0.99736
Q9UIG0	BAZ1B	Tyrosine-protein kinase BAZ1B	294.914	41	57	170.8	8.48	745.32	0.851	0.928426	0.96	0.996147
Q01433	AMPD2	AMP deaminase 2	202.772	41	37	100.6	6.93	505.16	0.851	0.903642	1.044	0.988218
P08559	PDHA1	Pyruvate dehydrogenase E1 component subunit alpha, somatic form, mitochondrial	130.95	60	23	43.3	8.06	486.53	0.851	0.797942	0.913	0.942431
P42766	RPL35	60S ribosomal protein L35	58.514	39	9	14.5	11.05	407.01	0.851	0.772252	0.795	0.611566
Q9P260	RELCH	RAB11-binding protein RELCH	95.245	25	21	134.5	5.45	177.13	0.851	0.939281	0.969	0.996147
Q9H501	ESF1	ESF1 homolog	105.585	35	27	98.7	5.11	166.94	0.851	0.775008	1.018	0.996835
Q15555	MAPRE2	Microtubule-associated protein RP/EB family member 2	22.302	17	2	37	5.57	31.22	0.851	0.978482	0.738	0.910808
Q86UK7	ZNF598	E3 ubiquitin-protein ligase ZNF598	37.36	13	8	98.6	8.4	18.9	0.851	0.967289	0.744	0.860395
Q13952	NFYC	Nuclear transcription factor Y subunit gamma	9.118	9	3	50.3	6.1	17.39	0.851	0.965798	0.959	0.99564
Q8NBI6	XXYLT1	Xyloside xylosyltransferase 1	7.367	6	2	43.8	8.13	6.26	0.851	0.979125	0.836	0.989659
Q09328	MGAT5	Alpha-1,6-mannosylglycoprotein 6-beta-N-acetylglucosaminyltransferase A	3.961	3	1	84.5	8.12	4.77	0.851	0.967289	0.385	0.00392337
P0DI82	TRAPPC2B	Trafficking protein particle complex subunit 2B	5.523	10	1	16.4	6.52	1.84	0.851	0.978842	0.37	0.100459
Q99418	CYTH2	Cytohesin-2	10.476	10	4	46.5	5.54	0	0.851	0.968129	0.794	0.932824
Q92797	SYMPK	Symplekin	152.958	33	27	141.1	6.13	197.91	0.852	0.93059	0.965	0.996147
Q7Z5K2	WAPL	Wings apart-like protein homolog	145.146	33	25	132.9	5.44	170.98	0.852	0.923635	0.943	0.996147
O00203	AP3B1	AP-3 complex subunit beta-1	68.721	19	17	121.2	6.04	106.35	0.852	0.924804	0.725	0.380917
Q9H6V9	LDAH	Lipid droplet-associated hydrolase	29.434	28	7	37.3	6.54	89.59	0.852	0.954076	1.006	0.985601
Q6P1X6	C8orf82	UPF0598 protein C8orf82	20.273	28	4	23.9	9.14	31.32	0.852	0.970355	0.628	0.447401
Q99519	NEU1	Sialidase-1	16.05	14	5	45.4	5.88	12.49	0.852	0.9605	0.868	0.988792
P18124	RPL7	60S ribosomal protein L7	166.305	56	19	29.2	10.65	1138.08	0.853	0.779335	0.783	0.557724
P18031	PTPN1	Tyrosine-protein phosphatase non-receptor type 1	170.43	66	25	49.9	6.27	519.37	0.853	0.894651	0.918	0.961325
P62910	RPL32	60S ribosomal protein L32	64.433	50	9	15.9	11.33	380.4	0.853	0.93059	0.7	0.246732
O60518	RANBP6	Ran-binding protein 6	54.872	10	5	124.6	5.01	217.21	0.853	0.972692	0.952	0.998995
P46109	CRKL	Crk-like protein	97.768	81	17	33.8	6.74	214.25	0.853	0.926444	0.907	0.986268
Q9UGP8	SEC63	Translocation protein SEC63 homolog	82.654	28	16	87.9	5.31	168.71	0.853	0.939281	0.887	0.961291
P15104	GLUL	Glutamine synthetase	40.37	29	10	42	6.89	104.57	0.853	0.939281	0.624	0.167408
Q14BN4	SLMAP	Sarcolemmal membrane-associated protein	74.213	26	17	95.1	5.47	99.81	0.853	0.939281	1.057	0.947441
P17900	GM2A	Ganglioside GM2 activator	23.508	35	6	20.8	5.31	92.35	0.853	0.925733	0.793	0.630752
Q02297	NRG1	Pro-neuregulin-1, membrane-bound isoform	16.587	11	4	70.3	8.79	21.63	0.853	0.965798	0.787	0.916611
Q15139	PRKD1	Serine/threonine-protein kinase D1	13.266	6	1	101.6	6.62	18.49	0.853	0.978842	0.818	0.988635
O75843	AP1G2	AP-1 complex subunit gamma-like 2	28.725	15	8	87.1	6.55	18.3	0.853	0.971518	0.972	0.995544
Q9Y478	PRKAB1	5'-AMP-activated protein kinase subunit beta-1	11.589	14	3	30.4	6.4	17.59	0.853	0.971398	0.905	0.996147
O95071	UBR5	E3 ubiquitin-protein ligase UBR5	22.512	4	7	309.2	5.85	7.71	0.853	0.963209	0.75	0.907733
Q8N884	CGAS	Cyclic GMP-AMP synthase	24.654	19	7	58.8	9.48	4.45	0.853	0.971398	0.845	0.954205
Q7L2H7	EIF3M	Eukaryotic translation initiation factor 3 subunit M	158.901	41	15	42.5	5.63	504.88	0.854	0.930891	0.838	0.810172
Q92888	ARHGEF1	Rho guanine nucleotide exchange factor 1	215.502	47	39	102.4	5.66	500.01	0.854	0.92554	0.984	0.999981
P12955	PEPD	Xaa-Pro dipeptidase	107.164	41	17	54.5	6	427.47	0.854	0.897814	0.937	0.981911
Q96ME7	ZNF512	Zinc finger protein 512	56.674	23	9	64.6	9.76	79.62	0.854	0.939281	0.911	0.995544
P35222	CTNNB1	Catenin beta-1	62.797	28	13	85.4	5.86	77.72	0.854	0.939281	0.75	0.697598
Q9Y3A6	TMED5	Transmembrane emp24 domain-containing protein 5	17.476	21	5	26	4.84	46.3	0.854	0.939281	0.416	0.000142412
Q5TGY3	AHDC1	AT-hook DNA-binding motif-containing protein 1	36.591	9	8	168.2	9.04	36.22	0.854	0.97417	0.859	0.991553
Q86UU0	BCL9L	B-cell CLL/lymphoma 9-like protein	29.013	7	6	157	8.63	14.15	0.854	0.970927	0.827	0.965722
Q6PI98	INO80C	INO80 complex subunit C	12.102	29	3	20.6	10.02	11.84	0.854	0.974557	0.186	1.78245e-06
Q8IU85	CAMK1D	Calcium/calmodulin-dependent protein kinase type 1D	13.982	10	2	42.9	7.21	11.57	0.854	0.926444	0.692	0.325769
P08651	NFIC	Nuclear factor 1 C-type	11.781	7	3	55.6	8.38	9.76	0.854	0.97417	0.903	0.995544
Q9Y4K4	MAP4K5	Mitogen-activated protein kinase kinase kinase kinase 5	3.869	4	2	95	7.83	1.65	0.854	0.939281	0.894	0.967059
Q14CZ7	FASTKD3	FAST kinase domain-containing protein 3, mitochondrial	8.223	5	3	75.6	8.29	0	0.854	0.971398	0.899	0.99564
P43243	MATR3	Matrin-3	453.728	60	48	94.6	6.25	1903.96	0.855	0.791884	1.052	0.992139
P07384	CAPN1	Calpain-1 catalytic subunit	158.53	43	31	81.8	5.67	588.03	0.855	0.895839	0.943	0.988218
P22681	CBL	E3 ubiquitin-protein ligase CBL	113.355	43	23	99.6	6.54	262.02	0.855	0.928426	0.974	0.998995
Q9Y4W2	LAS1L	Ribosomal biogenesis protein LAS1L	88.399	28	14	83	4.73	225.71	0.855	0.923468	0.941	0.995544
Q69YQ0	SPECC1L	Cytospin-A	139.239	34	28	124.5	5.72	189.51	0.855	0.92554	1	0.995544
Q9BYD1	MRPL13	39S ribosomal protein L13, mitochondrial	57.561	58	12	20.7	9.16	168.47	0.855	0.92554	0.776	0.689201
O60879	DIAPH2	Protein diaphanous homolog 2	46.305	13	12	125.5	6.58	81.03	0.855	0.923124	1.055	0.973363
Q8N4V1	MMGT1	ER membrane protein complex subunit 5	30.847	39	4	14.7	9.16	77.85	0.855	0.945789	0.639	0.238446
Q16773	KYAT1	Kynurenine--oxoglutarate transaminase 1	15.071	14	4	47.8	6.47	28.14	0.855	0.968264	0.812	0.960873
Q6IQ49	SDE2	Replication stress response regulator SDE2	26.656	15	5	49.7	6.05	25.77	0.855	0.954076	0.763	0.849578
O75879	GATB	Glutamyl-tRNA(Gln) amidotransferase subunit B, mitochondrial	24.597	11	5	61.8	8.63	22.8	0.855	0.954076	0.88	0.988218
Q96QU8	XPO6	Exportin-6	25.841	7	6	128.8	6.35	11.61	0.855	0.970355	0.995	0.992139
Q9BT17	MTG1	Mitochondrial ribosome-associated GTPase 1	16.468	13	3	37.2	9.47	6.34	0.855	0.97417	0.975	0.996147
Q14683	SMC1A	Structural maintenance of chromosomes protein 1A	331.196	51	58	143.1	7.64	738.14	0.856	0.842106	1.015	0.998903
Q9UBT2	UBA2	SUMO-activating enzyme subunit 2	236.968	58	32	71.2	5.29	637.69	0.856	0.856447	1.084	0.974316
Q96PZ0	PUS7	Pseudouridylate synthase 7 homolog	139	46	26	75	6.37	320.59	0.856	0.925686	0.975	0.996147
P78318	IGBP1	Immunoglobulin-binding protein 1	68.238	49	13	39.2	5.38	173.16	0.856	0.93059	1.035	0.988218
Q01831	XPC	DNA repair protein complementing XP-C cells	67.007	24	15	105.9	8.9	97.58	0.856	0.939857	0.948	0.999981
P15924	DSP	Desmoplakin	67.531	8	19	331.6	6.81	66.69	0.856	0.939281	1.431	0.136753
Q8N612	FHIP1B	FHF complex subunit HOOK interacting protein 1B	20.361	9	6	105.5	6.77	12.22	0.856	0.972692	0.961	0.996328
Q13613	MTMR1	Myotubularin-related protein 1	31.232	19	7	74.6	7.14	10.09	0.856	0.97417	1.065	0.953983
Q7L7L0	H2AW	Histone H2A type 3	94.755	58	1	14.1	11.05	1100.07	0.857	0.804094	0.894	0.916611
P51149	RAB7A	Ras-related protein Rab-7a	102.202	79	16	23.5	6.7	706.18	0.857	0.801097	0.842	0.800886
Q9NXV6	CDKN2AIP	CDKN2A-interacting protein	67.689	40	15	61.1	9.01	183.79	0.857	0.951993	0.867	0.980118
Q9BY42	RTF2	Replication termination factor 2	48.488	32	8	33.9	8.59	130.17	0.857	0.923635	0.835	0.865609
Q9P1Y6	PHRF1	PHD and RING finger domain-containing protein 1	32.77	10	9	178.6	8.95	67.84	0.857	0.97417	0.841	0.958283
P09486	SPARC	SPARC	31.791	17	5	34.6	4.84	62.65	0.857	0.939281	1.093	0.932824
Q99504	EYA3	Eyes absent homolog 3	32.443	11	6	62.6	5.21	52.7	0.857	0.97417	0.897	0.996147
Q8IUW5	RELL1	RELT-like protein 1	36.642	37	7	29.3	8.34	48.84	0.857	0.93059	0.931	0.995544
P53609	PGGT1B	Geranylgeranyl transferase type-1 subunit beta	17.05	14	5	42.3	6.83	43.92	0.857	0.954076	0.769	0.758702
Q86YR5	GPSM1	G-protein-signaling modulator 1	41.391	20	8	74.5	6.54	35.83	0.857	0.954076	0.801	0.916611
P15260	IFNGR1	Interferon gamma receptor 1	13.919	8	2	54.4	4.91	22.09	0.857	0.97417	0.878	0.996032
Q9HA92	RSAD1	Radical S-adenosyl methionine domain-containing protein 1, mitochondrial	13.064	10	4	48.7	7.78	19.34	0.857	0.975815	0.708	0.675361
Q9NV06	DCAF13	DDB1- and CUL4-associated factor 13	15.871	10	3	51.4	9.19	6.14	0.857	0.972377	1.306	0.655622
Q68CP9	ARID2	AT-rich interactive domain-containing protein 2	4.048	1	2	197.3	7.42	0	0.857	0.975815	0.669	0.833766
O76021	RSL1D1	Ribosomal L1 domain-containing protein 1	212.359	59	34	54.9	10.13	942.17	0.858	0.824669	0.902	0.926645
Q9UHX1	PUF60	Poly(U)-binding-splicing factor PUF60	133.754	49	21	59.8	5.29	476.45	0.858	0.939281	0.881	0.916611
Q96R06	SPAG5	Sperm-associated antigen 5	189.002	42	36	134.3	5	274.56	0.858	0.807523	1.022	0.996147
Q00653	NFKB2	Nuclear factor NF-kappa-B p100 subunit	112.756	34	24	96.7	6.25	243.3	0.858	0.93059	0.97	0.998753
Q9NSV4	DIAPH3	Protein diaphanous homolog 3	120.296	26	27	136.8	7.03	212.22	0.858	0.930929	0.859	0.916611
P25440	BRD2	Bromodomain-containing protein 2	99.849	39	21	88	9.09	207.96	0.858	0.93059	1.07	0.947216
Q96JM3	CHAMP1	Chromosome alignment-maintaining phosphoprotein 1	63.024	20	14	89	8.44	166.42	0.858	0.953019	0.928	0.996147
P23368	ME2	NAD-dependent malic enzyme, mitochondrial	68.215	34	16	65.4	7.61	159.44	0.858	0.928448	0.986	0.996147
P08648	ITGA5	Integrin alpha-5	50.901	16	14	114.5	5.77	107.77	0.858	0.942357	0.93	0.996147
Q92934	BAD	Bcl2-associated agonist of cell death	31.076	57	6	18.4	7.15	71.84	0.858	0.974557	1.005	0.98308
P05362	ICAM1	Intercellular adhesion molecule 1	42.098	25	12	57.8	7.99	65.57	0.858	0.928426	0.877	0.936031
Q15004	PCLAF	PCNA-associated factor	33.039	59	6	12	9.83	61.54	0.858	0.963209	0.793	0.916611
Q9HCD5	NCOA5	Nuclear receptor coactivator 5	63.565	30	14	65.5	9.6	102.15	0.859	0.93059	0.905	0.965722
P49406	MRPL19	39S ribosomal protein L19, mitochondrial	34.252	35	9	33.5	9.5	82.09	0.859	0.939281	1.006	0.995544
Q7L1W4	LRRC8D	Volume-regulated anion channel subunit LRRC8D	23.528	11	8	98.1	7.72	25.13	0.859	0.97417	0.821	0.975154
P08069	IGF1R	Insulin-like growth factor 1 receptor	18.879	7	6	154.7	5.8	8.79	0.859	0.97417	1.085	0.916611
P53634	CTSC	Dipeptidyl peptidase 1	9.238	6	3	51.8	6.99	8.1	0.859	0.963852	0.772	0.919905
Q92870	APBB2	Amyloid-beta A4 precursor protein-binding family B member 2	14.371	6	3	83.3	6.1	7.39	0.859	0.975815	0.851	0.984257
Q9NWQ9	C14orf119	Uncharacterized protein C14orf119	10.362	23	3	16	4.94	3.97	0.859	0.97417	0.865	0.988792
Q9Y3A5	SBDS	Ribosome maturation protein SBDS	88.088	64	18	28.7	8.75	410.2	0.86	0.926637	0.814	0.736437
Q9BQS8	FYCO1	FYVE and coiled-coil domain-containing protein 1	139.123	29	31	166.9	4.92	184.49	0.86	0.926444	0.979	0.999981
Q96QC0	PPP1R10	Serine/threonine-protein phosphatase 1 regulatory subunit 10	100.371	28	22	99	9.17	172.45	0.86	0.923635	0.976	0.999981
Q96G21	IMP4	U3 small nucleolar ribonucleoprotein protein IMP4	30.972	26	6	33.7	9.47	76.98	0.86	0.954076	0.853	0.960027
Q9NV35	NUDT15	Nucleotide triphosphate diphosphatase NUDT15	22.541	23	3	18.6	6.14	63.98	0.86	0.965235	0.87	0.991553
Q9NS87	KIF15	Kinesin-like protein KIF15	54.66	13	13	160.1	6	51.66	0.86	0.962158	0.952	0.996147
Q96EY8	MMAB	Corrinoid adenosyltransferase	20.619	21	4	27.4	8.6	38	0.86	0.975815	0.556	0.262873
O75717	WDHD1	WD repeat and HMG-box DNA-binding protein 1	21.393	8	6	125.9	5.62	18.7	0.86	0.954076	0.686	0.551246
P16455	MGMT	Methylated-DNA--protein-cysteine methyltransferase	6.823	18	3	21.6	8.1	13.63	0.86	0.97417	0.658	0.656522
Q9HCP0	CSNK1G1	Casein kinase I isoform gamma-1	15.561	13	3	48.5	9.01	12.44	0.86	0.970815	1.05	0.977266
O60512	B4GALT3	Beta-1,4-galactosyltransferase 3	5.642	5	2	43.9	9.25	6.09	0.86	0.97417	0.987	0.995544
P33176	KIF5B	Kinesin-1 heavy chain	389.136	62	43	109.6	6.51	1390.13	0.861	0.817896	0.996	0.997433
P18621	RPL17	60S ribosomal protein L17	100.354	60	11	21.4	10.17	689.88	0.861	0.818972	0.768	0.482249
P49756	RBM25	RNA-binding protein 25	211.145	33	30	100.1	6.32	595.71	0.861	0.939281	1.024	0.994468
Q9Y2W2	WBP11	WW domain-binding protein 11	106.647	38	20	70	8.38	310.91	0.861	0.929548	1.035	0.9836
Q3KQU3	MAP7D1	MAP7 domain-containing protein 1	138.935	42	26	92.8	10.11	302.84	0.861	0.93059	1.006	0.995544
Q9UQ90	SPG7	Paraplegin	38.673	14	7	88.2	8.69	26.42	0.861	0.945789	0.912	0.995544
P37275	ZEB1	Zinc finger E-box-binding homeobox 1	23.877	10	6	124	4.94	12.81	0.861	0.97417	0.978	0.996147
Q8IV63	VRK3	Inactive serine/threonine-protein kinase VRK3	6.631	5	2	52.8	9.04	10.62	0.861	0.97417	0.896	0.99564
Q8N9Z2	CCDC71L	Coiled-coil domain-containing protein 71L	5.385	9	2	26.2	11.71	1.78	0.861	0.968129	0.688	0.842502
O96018	APBA3	Amyloid-beta A4 precursor protein-binding family A member 3	6.127	6	2	61.4	4.94	0	0.861	0.978842	0.987	0.995544
Q96PK6	RBM14	RNA-binding protein 14	178.51	40	25	69.4	9.67	1100.88	0.862	0.824669	0.978	0.99564
P78347	GTF2I	General transcription factor II-I	264.482	45	42	112.3	6.39	943.58	0.862	0.822145	0.902	0.924506
P15121	AKR1B1	Aldo-keto reductase family 1 member B1	135.247	60	17	35.8	6.98	871.42	0.862	0.824669	0.785	0.570824
P84103	SRSF3	Serine/arginine-rich splicing factor 3	121.683	50	12	19.3	11.65	870	0.862	0.821302	0.805	0.6558
P18085	ARF4	ADP-ribosylation factor 4	80.297	53	7	20.5	7.14	479.17	0.862	0.939281	0.681	0.141644
P29317	EPHA2	Ephrin type-A receptor 2	117.672	31	23	108.2	6.23	378.76	0.862	0.939281	0.717	0.345384
P85037	FOXK1	Forkhead box protein K1	102.586	35	19	75.4	9.32	208.9	0.862	0.939281	0.976	0.996835
P59998	ARPC4	Actin-related protein 2/3 complex subunit 4	18.977	30	5	19.7	8.43	170.06	0.862	0.939281	0.659	0.245314
Q8NB90	SPATA5	ATPase family protein 2 homolog	43.427	17	11	97.8	5.66	126.75	0.862	0.949504	1.059	0.973363
Q9P2M7	CGN	Cingulin	76.862	23	20	136.3	5.54	114.89	0.862	0.954076	0.948	0.996835
Q9BPX6	MICU1	Calcium uptake protein 1, mitochondrial	54.242	29	12	54.3	8.41	83.01	0.862	0.939281	1.094	0.916611
P53803	POLR2K	DNA-directed RNA polymerases I, II, and III subunit RPABC4	3.452	14	2	7	9.06	18.16	0.862	0.975815	0.837	0.961291
Q9BVS5	TRMT61B	tRNA (adenine(58)-N(1))-methyltransferase, mitochondrial	9.569	11	3	52.9	6.62	12.4	0.862	0.975815	1.155	0.879701
Q9BQQ3	GORASP1	Golgi reassembly-stacking protein 1	11.8	8	2	46.5	4.5	7.45	0.862	0.97417	0.795	0.947209
P46199	MTIF2	Translation initiation factor IF-2, mitochondrial	28.787	17	8	81.3	7.15	4.6	0.862	0.963547	0.977	0.996147
Q8WV24	PHLDA1	Pleckstrin homology-like domain family A member 1	3.853	2	1	45	9.89	4.51	0.862	0.978842	0.895	0.996147
O00409	FOXN3	Forkhead box protein N3	4.217	3	1	53.8	6.65	3.66	0.862	0.978482	0.627	0.690642
Q8WUW1	BRK1	Protein BRICK1	7.113	37	3	8.7	5.45	1.7	0.862	0.975815	1.016	0.988792
Q16270	IGFBP7	Insulin-like growth factor-binding protein 7	7.636	11	2	29.1	7.9	1.6	0.862	0.98057	1.087	0.95969
O43301	HSPA12A	Heat shock 70 kDa protein 12A	5.144	3	2	74.9	6.77	0	0.862	0.978842	1.149	0.916611
Q15459	SF3A1	Splicing factor 3A subunit 1	272.494	48	38	88.8	5.22	977.25	0.863	0.826153	0.952	0.988218
Q71RC2	LARP4	La-related protein 4	195.979	47	23	80.5	6.61	533.2	0.863	0.939281	0.956	0.996147
P51452	DUSP3	Dual specificity protein phosphatase 3	52.684	40	6	20.5	7.8	169.6	0.863	0.937871	0.753	0.614914
Q8IWC1	MAP7D3	MAP7 domain-containing protein 3	97.358	31	23	98.4	9.32	150.67	0.863	0.93059	0.904	0.973363
P38432	COIL	Coilin	48.001	22	12	62.6	9.07	111.17	0.863	0.934514	0.888	0.941721
Q8N3F8	MICALL1	MICAL-like protein 1	92.428	34	18	93.4	7.25	103.09	0.863	0.939281	0.919	0.985956
P04114	APOB	Apolipoprotein B-100	28.092	2	6	515.3	7.05	87.39	0.863	0.939281	0.53	0.00229514
Q8IWJ2	GCC2	GRIP and coiled-coil domain-containing protein 2	69.49	14	17	195.8	5.14	53.79	0.863	0.948776	0.852	0.954205
Q8IZ73	RPUSD2	RNA pseudouridylate synthase domain-containing protein 2	16.942	12	5	61.3	7.17	37.45	0.863	0.951943	0.954	0.996835
F8WBI6	GOLGA8N	Golgin subfamily A member 8N	3.845	3	2	71.5	6.33	25.14	0.863	0.954076	1.435	0.229525
Q13164	MAPK7	Mitogen-activated protein kinase 7	33.759	17	10	88.3	5.88	15.81	0.863	0.963547	1.025	0.974156
Q9Y2U5	MAP3K2	Mitogen-activated protein kinase kinase kinase 2	12.765	10	4	69.7	8	14.03	0.863	0.978149	0.744	0.878541
Q8N9M1	C19orf47	Uncharacterized protein C19orf47	8.953	8	2	44.7	10.11	11.76	0.863	0.968129	0.592	0.549272
Q5TC82	RC3H1	Roquin-1	14.041	5	4	125.7	7.27	7.8	0.863	0.977351	0.897	0.996147
Q9NVV4	MTPAP	Poly(A) RNA polymerase, mitochondrial	8.601	7	3	66.1	9.04	2.18	0.863	0.97417	0.927	0.99736
Q9P2E9	RRBP1	Ribosome-binding protein 1	452.648	47	60	152.4	8.6	1575.8	0.864	0.829266	1.048	0.995544
P83731	RPL24	60S ribosomal protein L24	61.167	44	9	17.8	11.25	519.75	0.864	0.833618	0.828	0.752668
O15031	PLXNB2	Plexin-B2	209.59	26	37	205	6.24	465.24	0.864	0.939281	0.873	0.929624
P30622	CLIP1	CAP-Gly domain-containing linker protein 1	209.381	38	41	162.1	5.36	397.06	0.864	0.939281	1.063	0.967059
Q8WW12	PCNP	PEST proteolytic signal-containing nuclear protein	46.656	49	7	18.9	7.49	314.46	0.864	0.938321	0.963	0.998609
O00291	HIP1	Huntingtin-interacting protein 1	112.959	30	24	116.1	5.3	282.95	0.864	0.939281	0.985	0.996147
Q8IUD2	ERC1	ELKS/Rab6-interacting/CAST family member 1	97.629	26	19	128	5.97	140.96	0.864	0.965798	1.115	0.898059
O94880	PHF14	PHD finger protein 14	50.667	18	12	100	5.33	63.18	0.864	0.954076	1.007	0.995544
O43414	ERI3	ERI1 exoribonuclease 3	24.895	20	7	37.2	8.07	58.03	0.864	0.950638	0.662	0.401005
Q9BSH4	TACO1	Translational activator of cytochrome c oxidase 1	25.412	16	4	32.5	8.13	33.58	0.864	0.961238	0.885	0.988218
Q8IZA0	KIAA0319L	Dyslexia-associated protein KIAA0319-like protein	10.031	3	3	115.6	6.05	21.17	0.864	0.965798	0.971	0.995544
Q5TAQ9	DCAF8	DDB1- and CUL4-associated factor 8	4.279	5	2	66.8	5.39	5.64	0.864	0.967289	0.687	0.807192
P61204	ARF3	ADP-ribosylation factor 3	91.936	58	1	20.6	7.43	556.16	0.865	0.939281	0.74	0.421045
Q9BVJ6	UTP14A	U3 small nucleolar RNA-associated protein 14 homolog A	170.68	50	34	87.9	7.87	389.22	0.865	0.928426	1.109	0.916611
Q9UJV9	DDX41	Probable ATP-dependent RNA helicase DDX41	75.395	36	19	69.8	6.84	144.45	0.865	0.933182	0.93	0.995544
A6NDU8	RIMOC1	UPF0600 protein C5orf51	43.427	39	8	33.6	5.26	62.19	0.865	0.941014	0.94	0.996147
Q8TB36	GDAP1	Ganglioside-induced differentiation-associated protein 1	11.648	10	3	41.3	8.34	26.94	0.865	0.976143	0.785	0.913504
P50453	SERPINB9	Serpin B9	19.287	14	4	42.4	5.86	19.3	0.865	0.975815	0.762	0.912455
P33981	TTK	Dual specificity protein kinase TTK	26.896	12	7	97	8.16	14.39	0.865	0.970355	1.042	0.988218
Q8TD55	PLEKHO2	Pleckstrin homology domain-containing family O member 2	8.968	8	2	53.3	5.43	11.52	0.865	0.978482	0.76	0.89649
Q9Y2V0	CDIN1	CDAN1-interacting nuclease 1	10.26	13	3	32.2	6.62	8.39	0.865	0.975815	0.696	0.773041
Q9BZM4	ULBP3	UL16-binding protein 3	4.224	10	2	27.9	8.02	0	0.865	0.981373	0.936	0.999981
P27816	MAP4	Microtubule-associated protein 4	456.524	65	60	120.9	5.43	1460.63	0.866	0.839497	0.874	0.890109
Q96DI7	SNRNP40	U5 small nuclear ribonucleoprotein 40 kDa protein	159.611	61	17	39.3	8.1	409.33	0.866	0.939281	0.784	0.611566
Q8IWX8	CHERP	Calcium homeostasis endoplasmic reticulum protein	134.166	35	23	103.6	9.04	287.2	0.866	0.93059	1.007	0.99564
Q9NRX1	PNO1	RNA-binding protein PNO1	53.063	51	10	27.9	9.73	128.66	0.866	0.939281	0.787	0.701459
P36404	ARL2	ADP-ribosylation factor-like protein 2	30.439	30	5	20.9	6.34	116.13	0.866	0.947959	0.752	0.697598
Q9UPN9	TRIM33	E3 ubiquitin-protein ligase TRIM33	72.553	21	15	122.5	6.67	104.22	0.866	0.945789	0.892	0.975154
Q96FN4	CPNE2	Copine-2	24.893	14	6	61.2	6.07	103.51	0.866	0.939281	1.03	0.988218
Q5F1R6	DNAJC21	DnaJ homolog subfamily C member 21	33.039	17	7	62	5.47	76.84	0.866	0.954134	0.997	0.996147
O75448	MED24	Mediator of RNA polymerase II transcription subunit 24	72.742	18	15	110.2	6.95	71.65	0.866	0.951943	1.151	0.834047
O60232	ZNRD2	Protein ZNRD2	33.096	61	7	21.5	5.24	21.11	0.866	0.961238	0.847	0.947441
O75367	MACROH2A1	Core histone macro-H2A.1	140.336	55	15	39.6	9.79	659.09	0.867	0.894651	0.834	0.776774
Q969Q0	RPL36AL	60S ribosomal protein L36a-like	37.714	41	2	12.5	10.65	288.51	0.867	0.978842	0.802	0.908407
Q27J81	INF2	Inverted formin-2	141.578	27	23	135.5	5.38	234.34	0.867	0.939281	1.056	0.964419
O00461	GOLIM4	Golgi integral membrane protein 4	98.304	41	18	81.8	4.77	167.04	0.867	0.954076	0.914	0.995544
Q3V6T2	CCDC88A	Girdin	101.29	15	21	215.9	6.21	115.23	0.867	0.9605	0.992	0.995544
Q9NVT9	ARMC1	Armadillo repeat-containing protein 1	38.465	35	9	31.3	5.74	94.42	0.867	0.939281	0.847	0.88287
Q96RN5	MED15	Mediator of RNA polymerase II transcription subunit 15	43.271	11	7	86.7	9.42	88.16	0.867	0.963209	0.982	0.996147
Q5RI15	COX20	Cytochrome c oxidase assembly protein COX20, mitochondrial	31.251	36	6	13.3	8.76	76.08	0.867	0.967289	0.749	0.678405
Q9UHJ6	SHPK	Sedoheptulokinase	26.295	21	7	51.5	6.83	54.12	0.867	0.972393	0.986	0.996147
P35790	CHKA	Choline kinase alpha	33.239	32	8	52.2	6.55	46.32	0.867	0.978149	0.892	0.99564
Q13206	DDX10	Probable ATP-dependent RNA helicase DDX10	44.454	18	13	100.8	8.63	40.72	0.867	0.954076	0.779	0.867189
Q8IWY9	CDAN1	Codanin-1	40.722	12	9	134	6.77	38.96	0.867	0.97417	1.02	0.975136
Q8WUX2	CHAC2	Glutathione-specific gamma-glutamylcyclotransferase 2	13.206	23	4	20.9	5.43	13.97	0.867	0.978482	0.762	0.847652
P26572	MGAT1	Alpha-1,3-mannosyl-glycoprotein 2-beta-N-acetylglucosaminyltransferase	8.19	7	3	50.8	9.16	4.46	0.867	0.978149	0.993	0.988218
P42338	PIK3CB	Phosphatidylinositol 4,5-bisphosphate 3-kinase catalytic subunit beta isoform	4.032	1	1	122.7	7.09	1.79	0.867	0.939281	0.568	0.032794
Q99439	CNN2	Calponin-2	76.226	45	11	33.7	7.33	323.08	0.868	0.944325	0.757	0.48125
Q9HCC0	MCCC2	Methylcrotonoyl-CoA carboxylase beta chain, mitochondrial	87.293	40	18	61.3	7.68	165.41	0.868	0.939281	0.944	0.996147
Q9NWU5	MRPL22	39S ribosomal protein L22, mitochondrial	39.502	47	8	23.6	9.94	149.92	0.868	0.92554	0.755	0.620439
Q5J8M3	EMC4	ER membrane protein complex subunit 4	26.184	38	6	20.1	8.62	136.02	0.868	0.963209	0.776	0.831793
O75940	SMNDC1	Survival of motor neuron-related-splicing factor 30	49.979	46	7	26.7	7.24	71.7	0.868	0.961238	0.992	0.995544
Q5T653	MRPL2	39S ribosomal protein L2, mitochondrial	18.627	15	3	33.3	11.3	39.05	0.868	0.977434	0.965	0.99564
O95379	TNFAIP8	Tumor necrosis factor alpha-induced protein 8	10.064	11	2	23	7.93	15.07	0.868	0.971518	0.829	0.975154
Q9UNS2	COPS3	COP9 signalosome complex subunit 3	115.564	42	13	47.8	6.65	260.93	0.869	0.93059	0.83	0.87579
Q92615	LARP4B	La-related protein 4B	100.47	36	22	80.5	6.92	254.69	0.869	0.939281	1.016	0.992139
Q0VDF9	HSPA14	Heat shock 70 kDa protein 14	92.748	40	17	54.8	5.59	205.04	0.869	0.939281	0.825	0.8724
Q659C4	LARP1B	La-related protein 1B	23.475	5	1	105.3	7.61	119.96	0.869	0.980843	0.489	0.301533
O43823	AKAP8	A-kinase anchor protein 8	56.537	22	13	76.1	5.15	102.1	0.869	0.963547	0.972	0.996147
Q53F19	NCBP3	Nuclear cap-binding protein subunit 3	34.694	18	11	70.5	5.73	88.09	0.869	0.939281	1.071	0.939439
Q8IXB1	DNAJC10	DnaJ homolog subfamily C member 10	61.498	18	14	91	7.18	86.9	0.869	0.947959	1.093	0.916611
Q96J84	KIRREL1	Kin of IRRE-like protein 1	51.734	20	10	83.5	5.73	60.16	0.869	0.968129	0.961	0.996147
P30740	SERPINB1	Leukocyte elastase inhibitor	48.867	33	12	42.7	6.28	52.43	0.869	0.949341	0.814	0.893827
O60443	GSDME	Gasdermin-E	35.249	23	10	54.5	5.17	46.68	0.869	0.959676	0.954	0.998903
Q5UCC4	EMC10	ER membrane protein complex subunit 10	27.345	17	6	27.3	6.13	12.7	0.869	0.939857	1.082	0.928687
O75771	RAD51D	DNA repair protein RAD51 homolog 4	11.445	16	4	35	6.25	9.89	0.869	0.974077	1.025	0.992139
Q96KM6	ZNF512B	Zinc finger protein 512B	8.695	4	2	97.2	9.83	9.59	0.869	0.98057	0.751	0.916611
P27169	PON1	Serum paraoxonase/arylesterase 1	5.642	5	1	39.7	5.22	8.98	0.869	0.980038	0.611	0.64389
Q8IX01	SUGP2	SURP and G-patch domain-containing protein 2	184.793	39	39	120.1	7.28	401.6	0.87	0.942516	0.967	0.996147
Q9BPX3	NCAPG	Condensin complex subunit 3	173.703	44	36	114.3	5.59	397.41	0.87	0.947959	1.009	0.996147
P51398	DAP3	28S ribosomal protein S29, mitochondrial	121.396	45	17	45.5	8.88	360.36	0.87	0.939281	0.85	0.91773
Q8TC07	TBC1D15	TBC1 domain family member 15	110.589	39	27	79.4	5.67	202.83	0.87	0.939281	0.959	0.999981
Q99996	AKAP9	A-kinase anchor protein 9	134.852	13	37	452.7	4.98	94.54	0.87	0.939281	0.914	0.979543
Q3ZCW2	LGALSL	Galectin-related protein	25.003	38	6	19	5.35	64.29	0.87	0.939281	0.842	0.88505
P61964	WDR5	WD repeat-containing protein 5	29.651	23	6	36.6	8.27	62.87	0.87	0.972692	0.776	0.810089
Q6P9B9	INTS5	Integrator complex subunit 5	45.881	13	11	107.9	7.05	60.33	0.87	0.967289	0.926	0.999981
Q4KMP7	TBC1D10B	TBC1 domain family member 10B	51.796	23	11	87.1	9.19	52.82	0.87	0.965798	0.892	0.995544
Q9UQR1	ZNF148	Zinc finger protein 148	45.495	18	9	88.9	6.48	41.14	0.87	0.978842	1.008	0.992139
P27216	ANXA13	Annexin A13	7.923	6	2	35.4	5.6	24.31	0.87	0.978842	0.91	0.999981
Q03393	PTS	6-pyruvoyl tetrahydrobiopterin synthase	3.746	16	2	16.4	6.68	1.86	0.87	0.978842	0.776	0.930696
Q5SYE7	NHSL1	NHS-like protein 1	4.104	2	2	170.6	6.96	0	0.87	0.98057	0.585	0.694988
P04406	GAPDH	Glyceraldehyde-3-phosphate dehydrogenase	630.276	96	34	36	8.46	6398.1	0.871	0.85637	0.913	0.942431
P62805	H4C1	Histone H4	178.316	65	16	11.4	11.36	3611.31	0.871	0.856126	0.736	0.353464
Q7L2J0	MEPCE	7SK snRNA methylphosphate capping enzyme	134.676	39	17	74.3	9.57	310.12	0.871	0.939281	0.981	0.997681
Q8IX12	CCAR1	Cell division cycle and apoptosis regulator protein 1	140.688	29	28	132.7	5.76	273.44	0.871	0.939857	0.979	0.999981
O43493	TGOLN2	Trans-Golgi network integral membrane protein 2	64.756	35	14	45.9	5.63	220.33	0.871	0.939281	1.118	0.89649
Q9Y4C8	RBM19	Probable RNA-binding protein 19	96.118	29	20	107.3	6.54	198.04	0.871	0.954076	1.055	0.970678
O00764	PDXK	Pyridoxal kinase	74.833	36	11	35.1	6.13	174.63	0.871	0.939281	1.001	0.995544
Q9UI30	TRMT112	Multifunctional methyltransferase subunit TRM112-like protein	28.076	42	5	14.2	5.26	120.04	0.871	0.85637	0.934	0.974316
Q15059	BRD3	Bromodomain-containing protein 3	70.925	24	9	79.5	9.36	97.52	0.871	0.968129	1.02	0.988218
Q86X76	NIT1	Deaminated glutathione amidase	35.161	33	9	35.9	7.74	85.15	0.871	0.972692	0.87	0.965722
Q96ST2	IWS1	Protein IWS1 homolog	51.011	17	13	91.9	4.69	82.42	0.871	0.939281	0.869	0.919363
Q5T0F9	CC2D1B	Coiled-coil and C2 domain-containing protein 1B	51.55	22	9	94.2	5.26	77.49	0.871	0.978842	0.886	0.995544
O43896	KIF1C	Kinesin-like protein KIF1C	69.608	21	9	122.9	6.9	69.08	0.871	0.957199	0.927	0.995544
O43759	SYNGR1	Synaptogyrin-1	8.795	10	2	25.4	4.68	44.24	0.871	0.978709	0.789	0.928028
Q8IWR0	ZC3H7A	Zinc finger CCCH domain-containing protein 7A	7.819	2	3	110.5	7.3	12.92	0.871	0.975815	0.855	0.987002
Q8N5D0	WDTC1	WD and tetratricopeptide repeats protein 1	14.719	8	4	75.9	7.27	8.09	0.871	0.978842	0.998	0.988218
Q5K651	SAMD9	Sterile alpha motif domain-containing protein 9	13.845	4	5	184.2	7.83	5.33	0.871	0.978842	1.106	0.916611
A0AVT1	UBA6	Ubiquitin-like modifier-activating enzyme 6	221.688	44	37	117.9	6.14	505.86	0.872	0.93951	1.042	0.988992
P49720	PSMB3	Proteasome subunit beta type-3	76.556	49	11	22.9	6.55	329.89	0.872	0.939857	0.776	0.507261
Q96SB4	SRPK1	SRSF protein kinase 1	127.255	42	20	74.3	6.16	268.14	0.872	0.939281	0.877	0.944904
Q92520	FAM3C	Protein FAM3C	46.924	36	9	24.7	8.29	245.27	0.872	0.939281	0.734	0.511649
Q6EEV6	SUMO4	Small ubiquitin-related modifier 4	18.363	23	1	10.7	7.18	198.65	0.872	0.939281	0.967	0.999981
P63208	SKP1	S-phase kinase-associated protein 1	59.435	45	9	18.6	4.54	196.18	0.872	0.939281	0.879	0.954865
P61764	STXBP1	Syntaxin-binding protein 1	84.532	38	18	67.5	6.96	145.6	0.872	0.944928	0.975	0.999981
Q14137	BOP1	Ribosome biogenesis protein BOP1	57.123	22	11	83.6	6.19	110.97	0.872	0.939281	0.782	0.668528
Q5W0V3	FHIP2A	FHF complex subunit HOOK interacting protein 2A	52.878	19	10	86.5	5.29	89.55	0.872	0.969869	0.984	0.995544
Q9NQH7	XPNPEP3	Xaa-Pro aminopeptidase 3	24.954	21	7	57	6.83	56.11	0.872	0.966207	0.956	0.999981
P24385	CCND1	G1/S-specific cyclin-D1	23.493	25	5	33.7	5.02	43.53	0.872	0.978842	1.019	0.974316
P20248	CCNA2	Cyclin-A2	8.48	8	2	48.5	6.54	18.34	0.872	0.978842	0.676	0.709419
Q9BYM8	RBCK1	RanBP-type and C3HC4-type zinc finger-containing protein 1	5.936	6	2	57.5	5.67	2.32	0.872	0.983294	0.899	0.996835
Q13310	PABPC4	Polyadenylate-binding protein 4	266.914	55	25	70.7	9.26	1100.84	0.873	0.859142	0.96	0.992139
Q9Y3F4	STRAP	Serine-threonine kinase receptor-associated protein	165.356	61	20	38.4	5.12	788.5	0.873	0.862524	0.814	0.69373
P09960	LTA4H	Leukotriene A-4 hydrolase	204.606	57	31	69.2	6.18	708.9	0.873	0.93059	0.925	0.973014
P32969	RPL9	60S ribosomal protein L9	47.399	23	6	21.9	9.95	418.26	0.873	0.944822	0.781	0.597672
P30533	LRPAP1	Alpha-2-macroglobulin receptor-associated protein	135.592	47	21	41.4	8.78	346.41	0.873	0.939281	1.128	0.899255
P54709	ATP1B3	Sodium/potassium-transporting ATPase subunit beta-3	88.352	46	13	31.5	8.35	271.61	0.873	0.951579	0.981	0.999981
Q9Y5A9	YTHDF2	YTH domain-containing family protein 2	96.028	33	12	62.3	8.79	204.59	0.873	0.939281	0.957	0.999981
Q9UKG1	APPL1	DCC-interacting protein 13-alpha	75.335	31	15	79.6	5.41	108.28	0.873	0.95715	1.023	0.983728
A8CG34	POM121C	Nuclear envelope pore membrane protein POM 121C	49.115	14	2	125	10.37	107.96	0.873	0.963671	1.033	0.974627
Q765P7	MTSS2	Protein MTSS 2	38.816	19	8	79.9	7.47	91.81	0.873	0.97417	1.06	0.930696
Q9H2H9	SLC38A1	Sodium-coupled neutral amino acid transporter 1	21.843	13	7	54	7.02	62.93	0.873	0.949504	0.785	0.76396
Q96AZ6	ISG20	Interferon-stimulated gene 20 kDa protein	28.736	36	5	20.4	8.92	57.67	0.873	0.978842	0.762	0.843224
Q8NCH0	CHST14	Carbohydrate sulfotransferase 14	32.226	31	10	43	9.48	40.52	0.873	0.967289	0.895	0.995375
Q16875	PFKFB3	6-phosphofructo-2-kinase/fructose-2,6-bisphosphatase 3	29.128	18	5	59.6	8.21	32.05	0.873	0.978842	1.047	0.974316
Q86T03	PIP4P1	Type 1 phosphatidylinositol 4,5-bisphosphate 4-phosphatase	24.964	23	5	29.5	8.91	30.06	0.873	0.978842	0.918	0.996147
Q6Y288	B3GLCT	Beta-1,3-glucosyltransferase	22.733	15	6	56.5	7.5	28.97	0.873	0.968129	1.032	0.982255
Q8TB40	ABHD4	(Lyso)-N-acylphosphatidylethanolamine lipase	19.567	23	6	38.8	7.59	23.34	0.873	0.978842	1.203	0.796584
Q9UGN5	PARP2	Poly [ADP-ribose] polymerase 2	23.262	12	6	66.2	8.88	9.32	0.873	0.978842	0.887	0.995544
Q8IY45	AMN1	Protein AMN1 homolog	6.515	8	2	28.4	7.85	8.29	0.873	0.97417	0.01	3.96579e-16
Q6PKG0	LARP1	La-related protein 1	324.793	52	40	123.4	8.82	1135.49	0.874	0.864333	1.037	0.995544
Q15717	ELAVL1	ELAV-like protein 1	157.574	57	16	36.1	9.17	707.45	0.874	0.866218	0.809	0.675124
Q96KR1	ZFR	Zinc finger RNA-binding protein	260.305	47	38	116.9	9.04	628.69	0.874	0.939281	1.092	0.939869
O94804	STK10	Serine/threonine-protein kinase 10	118.727	30	18	112.1	6.95	228.81	0.874	0.939281	1.037	0.981076
P21926	CD9	CD9 antigen	32.192	20	7	25.4	7.15	174.96	0.874	0.864333	0.813	0.689929
Q9NZM3	ITSN2	Intersectin-2	95.536	17	22	193.3	8.12	152.24	0.874	0.947959	0.935	0.99221
P60510	PPP4C	Serine/threonine-protein phosphatase 4 catalytic subunit	30.041	26	5	35.1	5.06	118.15	0.874	0.970355	0.875	0.988218
Q9BUH6	PAXX	Protein PAXX	28.933	37	6	21.6	5.48	92.81	0.874	0.97417	0.8	0.841525
Q9H5X1	CIAO2A	Cytosolic iron-sulfur assembly component 2A	16.187	21	3	18.3	4.88	51.74	0.874	0.979125	0.621	0.438114
Q96CN9	GCC1	GRIP and coiled-coil domain-containing protein 1	17.311	9	6	87.8	5.45	21.1	0.874	0.979125	0.976	0.995544
Q12816	TRO	Trophinin	7.234	1	1	143.6	9.03	9.88	0.874	0.978842	0.845	0.988218
Q8NEY8	PPHLN1	Periphilin-1	16.514	10	4	52.7	9.11	5.77	0.874	0.978842	0.87	0.995544
P51148	RAB5C	Ras-related protein Rab-5C	77.533	54	6	23.5	8.41	596.8	0.875	0.951762	0.81	0.721642
Q9NVA2	SEPTIN11	Septin-11	154.06	48	10	49.4	6.81	572.12	0.875	0.926444	0.953	0.988792
Q9NW13	RBM28	RNA-binding protein 28	134.016	38	29	85.7	9.22	395.87	0.875	0.939857	1.041	0.988218
O00422	SAP18	Histone deacetylase complex subunit SAP18	76.473	50	16	17.6	9.35	242.67	0.875	0.939857	0.907	0.976441
P53367	ARFIP1	Arfaptin-1	90.279	45	13	41.7	6.7	171.51	0.875	0.939857	0.936	0.993711
Q86WX3	RPS19BP1	Active regulator of SIRT1	30.592	35	5	15.4	10.74	56.57	0.875	0.978842	0.674	0.573556
Q01658	DR1	Protein Dr1	17.651	24	4	19.4	4.75	55.15	0.875	0.962917	0.902	0.988218
Q9P0I2	EMC3	ER membrane protein complex subunit 3	27.287	23	5	29.9	6.81	50.4	0.875	0.9605	0.844	0.923951
Q7Z7C8	TAF8	Transcription initiation factor TFIID subunit 8	21.84	25	5	34.2	6.46	48.91	0.875	0.978842	0.537	0.166512
Q96IY1	NSL1	Kinetochore-associated protein NSL1 homolog	29.069	23	4	32.1	6.79	39.46	0.875	0.979125	1.075	0.949967
Q8TBM8	DNAJB14	DnaJ homolog subfamily B member 14	19.534	15	5	42.5	8.59	17.18	0.875	0.968129	0.867	0.973363
Q8NFT8	DNER	Delta and Notch-like epidermal growth factor-related receptor	16.88	6	3	78.4	5.17	15.77	0.875	0.974901	0.78	0.929624
Q15118	PDK1	[Pyruvate dehydrogenase (acetyl-transferring)] kinase isozyme 1, mitochondrial	12.25	12	4	49.2	8.81	4	0.875	0.979125	0.854	0.985601
Q7Z417	NUFIP2	Nuclear fragile X mental retardation-interacting protein 2	138.373	39	19	76.1	8.7	404.89	0.876	0.949341	0.941	0.988792
P49916	LIG3	DNA ligase 3	150.189	33	29	112.8	9.01	315.74	0.876	0.939281	1.058	0.965823
O95861	BPNT1	3'(2'),5'-bisphosphate nucleotidase 1	96.784	62	16	33.4	5.69	209.44	0.876	0.939281	0.808	0.813495
O75947	ATP5PD	ATP synthase subunit d, mitochondrial	67.347	45	11	18.5	5.3	200.97	0.876	0.939281	0.956	0.998903
Q92541	RTF1	RNA polymerase-associated protein RTF1 homolog	84.912	28	19	80.3	8.15	178.03	0.876	0.947959	1.032	0.975154
Q9Y5B8	NME7	Nucleoside diphosphate kinase 7	64.259	36	12	42.5	6.47	170.72	0.876	0.939281	0.838	0.907733
Q9UBI1	COMMD3	COMM domain-containing protein 3	42.752	42	8	22.1	5.99	134.44	0.876	0.975815	0.716	0.553763
Q8IXI1	RHOT2	Mitochondrial Rho GTPase 2	55.114	28	9	68.1	5.86	73.9	0.876	0.9605	0.776	0.829828
P54105	CLNS1A	Methylosome subunit pICln	21.066	28	4	26.2	4.11	71.35	0.876	0.954076	0.91	0.989361
Q01196	RUNX1	Runt-related transcription factor 1	15.254	13	4	48.7	9.35	28.05	0.876	0.978842	0.893	0.99564
Q8TEU7	RAPGEF6	Rap guanine nucleotide exchange factor 6	6.313	3	2	179.3	6.4	0	0.876	0.983294	0.542	0.577076
Q12959	DLG1	Disks large homolog 1	235.957	54	34	100.4	5.76	664.44	0.877	0.939281	1.063	0.975832
P49257	LMAN1	Protein ERGIC-53	218.722	40	19	57.5	6.77	612.11	0.877	0.93059	1.023	0.996147
P17096	HMGA1	High mobility group protein HMG-I/HMG-Y	49.159	40	7	11.7	10.32	325.14	0.877	0.946696	0.937	0.995544
P55735	SEC13	Protein SEC13 homolog	74.288	65	11	35.5	5.48	265.2	0.877	0.944325	0.841	0.89931
O75427	LRCH4	Leucine-rich repeat and calponin homology domain-containing protein 4	105.888	45	22	73.4	8.22	219.88	0.877	0.939281	0.908	0.974627
P61009	SPCS3	Signal peptidase complex subunit 3	26.575	22	4	20.3	8.62	122.95	0.877	0.9413	0.702	0.345356
P53611	RABGGTB	Geranylgeranyl transferase type-2 subunit beta	46.834	24	8	36.9	5.03	113.85	0.877	0.946428	0.81	0.815009
Q53EZ4	CEP55	Centrosomal protein of 55 kDa	66.653	37	14	54.1	7.01	105.3	0.877	0.954076	0.895	0.978436
P61077	UBE2D3	Ubiquitin-conjugating enzyme E2 D3	12.458	14	2	16.7	7.8	59.06	0.877	0.939857	0.759	0.611566
P60673	PFN3	Profilin-3	3.574	7	1	14.6	9.26	21.48	0.877	0.974845	0.815	0.88198
Q6QNY1	BLOC1S2	Biogenesis of lysosome-related organelles complex 1 subunit 2	4.455	8	1	16	4.86	0	0.877	0.981319	0.943	0.999981
Q15185	PTGES3	Prostaglandin E synthase 3	62.746	40	8	18.7	4.54	465.37	0.878	0.883908	0.848	0.820574
Q8N0X7	SPART	Spartin	115.309	40	20	72.8	5.91	266.79	0.878	0.881386	1.004	0.999981
P35268	RPL22	60S ribosomal protein L22	47.598	42	7	14.8	9.19	213.68	0.878	0.881386	0.834	0.773778
Q13427	PPIG	Peptidyl-prolyl cis-trans isomerase G	40.823	12	8	88.6	10.29	55.81	0.878	0.939281	0.851	0.899255
Q9BPY3	FAM118B	Protein FAM118B	50.838	30	9	39.5	5.99	49.42	0.878	0.97417	0.892	0.988218
Q92558	WASF1	Wiskott-Aldrich syndrome protein family member 1	12.293	9	2	61.6	6.46	34.5	0.878	0.980038	0.959	0.995544
O94966	USP19	Ubiquitin carboxyl-terminal hydrolase 19	31.551	11	9	145.6	6.28	30.85	0.878	0.978842	0.903	0.996147
P35612	ADD2	Beta-adducin	23.058	10	6	80.8	5.92	25.28	0.878	0.963209	0.893	0.993729
P52747	ZNF143	Zinc finger protein 143	19.045	11	4	68.9	6.05	16.66	0.878	0.98057	1.121	0.907733
Q14152	EIF3A	Eukaryotic translation initiation factor 3 subunit A	596.933	57	93	166.5	6.79	2342.21	0.879	0.886001	1.018	0.996835
Q9HAV4	XPO5	Exportin-5	262.331	42	46	136.2	5.8	734.76	0.879	0.939281	1.05	0.992139
P56945	BCAR1	Breast cancer anti-estrogen resistance protein 1	201.503	49	27	93.3	5.67	628.86	0.879	0.939281	1.033	0.988218
P28074	PSMB5	Proteasome subunit beta type-5	66.559	32	10	28.5	6.92	544.55	0.879	0.954076	0.697	0.233665
Q641Q2	WASHC2A	WASH complex subunit 2A	193.911	38	5	147.1	4.81	391.28	0.879	0.945789	1.09	0.916611
P30085	CMPK1	UMP-CMP kinase	80.048	54	11	22.2	5.57	292.72	0.879	0.951579	0.896	0.965722
P21127	CDK11B	Cyclin-dependent kinase 11B	87.854	28	23	92.6	5.54	250.81	0.879	0.939281	1.006	0.996147
Q15418	RPS6KA1	Ribosomal protein S6 kinase alpha-1	120.908	41	14	82.7	7.83	230.9	0.879	0.949341	0.931	0.992139
Q6P179	ERAP2	Endoplasmic reticulum aminopeptidase 2	60.782	20	17	110.4	6.71	113.01	0.879	0.954076	0.839	0.907733
Q9NPI6	DCP1A	mRNA-decapping enzyme 1A	57.695	27	9	63.2	6.25	96.3	0.879	0.967289	0.966	0.999981
Q7Z6E9	RBBP6	E3 ubiquitin-protein ligase RBBP6	52.252	9	11	201.4	9.64	70.2	0.879	0.949341	1.033	0.992139
Q9NWB6	ARGLU1	Arginine and glutamate-rich protein 1	24.654	26	9	33.2	10.35	63.72	0.879	0.949962	0.984	0.996147
Q9NQX3	GPHN	Gephyrin	35.303	17	9	79.7	5.43	57.6	0.879	0.963209	1.009	0.995544
Q96G01	BICD1	Protein bicaudal D homolog 1	22.321	6	3	110.7	5.81	46.74	0.879	0.978842	1.06	0.944904
Q9NWX5	ASB6	Ankyrin repeat and SOCS box protein 6	13.803	12	4	47.1	6.01	10.9	0.879	0.98057	0.99	0.988792
Q9H9S5	FKRP	Fukutin-related protein	10.609	14	3	54.5	7.4	6.67	0.879	0.978149	1.114	0.941858
O43318	MAP3K7	Mitogen-activated protein kinase kinase kinase 7	16.131	12	4	67.2	7.11	6.42	0.879	0.975997	1.405	0.641358
Q5M775	SPECC1	Cytospin-B	74.071	28	22	118.5	6.7	122.36	0.88	0.945916	0.995	0.996147
Q9BRA2	TXNDC17	Thioredoxin domain-containing protein 17	17.728	33	4	13.9	5.52	120.81	0.88	0.939281	0.846	0.916611
Q8WUM0	NUP133	Nuclear pore complex protein Nup133	93.422	23	20	128.9	5.1	116.81	0.88	0.963708	0.826	0.916611
Q9H4A6	GOLPH3	Golgi phosphoprotein 3	49.349	35	8	33.8	6.44	87.01	0.88	0.968129	1.001	0.99221
Q8N488	RYBP	RING1 and YY1-binding protein	44.831	50	8	24.8	9.63	66.38	0.88	0.977058	1.112	0.881331
Q14241	ELOA	Elongin-A	36.218	11	7	89.9	9.57	51.56	0.88	0.975815	1.159	0.865609
O00762	UBE2C	Ubiquitin-conjugating enzyme E2 C	18.202	26	4	19.6	7.37	38.97	0.88	0.98057	1.091	0.907733
Q16877	PFKFB4	6-phosphofructo-2-kinase/fructose-2,6-bisphosphatase 4	11.411	9	2	54	6.62	15.05	0.88	0.983294	0.95	0.996464
Q7L2Z9	CENPQ	Centromere protein Q	9.859	15	3	30.6	9.42	8.44	0.88	0.98057	1.027	0.988218
P56524	HDAC4	Histone deacetylase 4	13.742	9	5	119	6.96	7.77	0.88	0.978482	0.934	0.999981
P12074	COX6A1	Cytochrome c oxidase subunit 6A1, mitochondrial	3.758	17	1	12.1	9.32	0	0.88	0.978842	0.848	0.988218
Q5QJE6	DNTTIP2	Deoxynucleotidyltransferase terminal-interacting protein 2	101.263	29	14	84.4	6.16	258.1	0.881	0.939281	0.988	0.997289
Q9NYL9	TMOD3	Tropomodulin-3	119.402	56	16	39.6	5.19	246.12	0.881	0.942357	0.977	0.999981
Q9Y6X4	FAM169A	Soluble lamin-associated protein of 75 kDa	76.367	32	12	74.9	4.6	109.04	0.881	0.963209	1.011	0.995544
Q13111	CHAF1A	Chromatin assembly factor 1 subunit A	38.267	12	8	106.8	5.94	75.83	0.881	0.975997	0.9	0.995544
Q9NWU1	OXSM	3-oxoacyl-[acyl-carrier-protein] synthase, mitochondrial	27.867	17	5	48.8	7.66	50.03	0.881	0.98057	1.019	0.975154
P55199	ELL	RNA polymerase II elongation factor ELL	32.429	19	9	68.2	9.33	49.5	0.881	0.963209	0.835	0.916611
Q86UY6	NAA40	N-alpha-acetyltransferase 40	12.615	13	3	27.2	7.39	46.61	0.881	0.981373	0.919	0.999981
O75170	PPP6R2	Serine/threonine-protein phosphatase 6 regulatory subunit 2	31.312	13	10	104.9	4.87	36.77	0.881	0.974557	0.947	0.999981
Q03111	MLLT1	Protein ENL	23.451	12	5	62	8.59	35.47	0.881	0.975997	1.019	0.979543
Q13469	NFATC2	Nuclear factor of activated T-cells, cytoplasmic 2	26.98	14	6	100.1	7.28	27.37	0.881	0.98057	1.154	0.907733
P08582	MELTF	Melanotransferrin	14.887	7	4	80.2	5.94	21.27	0.881	0.981373	1.315	0.586095
P33991	MCM4	DNA replication licensing factor MCM4	333.288	50	43	96.5	6.74	1249.22	0.882	0.894651	1.034	0.996147
Q9BXJ9	NAA15	N-alpha-acetyltransferase 15, NatA auxiliary subunit	239.392	51	38	101.2	7.42	610.2	0.882	0.894651	1.044	0.995544
P62851	RPS25	40S ribosomal protein S25	45.863	44	8	13.7	10.11	344.99	0.882	0.894899	0.744	0.395614
P53814	SMTN	Smoothelin	55.471	20	15	99	9.07	74.3	0.882	0.97417	1.107	0.894664
P20338	RAB4A	Ras-related protein Rab-4A	22.252	27	4	24.4	6.07	45.74	0.882	0.943579	0.746	0.470807
Q6P4R8	NFRKB	Nuclear factor related to kappa-B-binding protein	33.36	15	12	138.9	9.25	18.88	0.882	0.978842	0.964	0.995544
P30086	PEBP1	Phosphatidylethanolamine-binding protein 1	110.253	84	13	21	7.53	618.16	0.883	0.895839	0.876	0.894664
O76094	SRP72	Signal recognition particle subunit SRP72	214.915	58	33	74.6	9.26	586.46	0.883	0.895839	0.948	0.988218
Q8N1F7	NUP93	Nuclear pore complex protein Nup93	125.981	39	28	93.4	5.72	377.3	0.883	0.949341	0.864	0.894735
Q9Y2Z4	YARS2	Tyrosine--tRNA ligase, mitochondrial	115.66	50	20	53.2	8.98	271.13	0.883	0.953427	1.152	0.843224
Q92599	SEPTIN8	Septin-8	70.425	32	10	55.7	6.28	230.58	0.883	0.949341	0.918	0.988218
Q9UFW8	CGGBP1	CGG triplet repeat-binding protein 1	52.481	62	11	18.8	8.95	144.38	0.883	0.968129	0.721	0.579401
Q9Y232	CDYL	Chromodomain Y-like protein	30.916	21	8	66.4	9.45	66.66	0.883	0.970815	0.968	0.996147
A6NJ78	METTL15	12S rRNA N4-methylcytidine (m4C) methyltransferase	35.564	22	6	46.1	8.62	63.23	0.883	0.982997	0.823	0.926322
Q9NV70	EXOC1	Exocyst complex component 1	47.478	19	15	101.9	6.61	47.09	0.883	0.97417	1.097	0.89931
O15211	RGL2	Ral guanine nucleotide dissociation stimulator-like 2	16.081	7	3	83.5	6.18	10.42	0.883	0.983294	0.868	0.99564
P54277	PMS1	PMS1 protein homolog 1	7.665	4	3	105.8	6.67	0	0.883	0.978482	0.956	0.996464
P40227	CCT6A	T-complex protein 1 subunit zeta	180.829	52	21	58	6.68	902.73	0.884	0.897134	0.955	0.988992
P26583	HMGB2	High mobility group protein B2	141.791	51	15	24	7.81	866.28	0.884	0.896797	0.745	0.398539
Q32P28	P3H1	Prolyl 3-hydroxylase 1	124.261	39	24	83.3	5.14	394.51	0.884	0.954076	1.06	0.973363
Q96A72	MAGOHB	Protein mago nashi homolog 2	65.516	57	1	17.3	6.39	278.38	0.884	0.978842	0.388	0.0041746
P10155	RO60	60 kDa SS-A/Ro ribonucleoprotein	68.129	28	13	60.6	8.03	215.16	0.884	0.948511	0.91	0.988218
Q8NBJ4	GOLM1	Golgi membrane protein 1	48.47	40	12	45.3	4.97	84.16	0.884	0.974557	0.877	0.9836
Q9P013	CWC15	Spliceosome-associated protein CWC15 homolog	28.44	30	6	26.6	5.71	62.7	0.884	0.975997	0.945	0.999981
O43913	ORC5	Origin recognition complex subunit 5	28.305	20	8	50.3	7.74	34.02	0.884	0.953727	0.895	0.977253
P56559	ARL4C	ADP-ribosylation factor-like protein 4C	15.047	20	3	21.5	9.09	19.81	0.884	0.978482	0.771	0.873859
O15382	BCAT2	Branched-chain-amino-acid aminotransferase, mitochondrial	8.744	7	2	44.3	8.65	11.13	0.884	0.978842	0.717	0.856057
Q9UK59	DBR1	Lariat debranching enzyme	6.122	4	2	61.5	5.47	2.84	0.884	0.978842	0.908	0.996147
P68032	ACTC1	Actin, alpha cardiac muscle 1	295.909	78	1	42	5.39	4759.13	0.885	0.897814	0.93	0.970678
P60981	DSTN	Destrin	120.637	59	16	18.5	7.85	655.42	0.885	0.933539	0.782	0.558487
Q08378	GOLGA3	Golgin subfamily A member 3	257.35	40	44	167.3	5.44	442.79	0.885	0.953019	1.088	0.942431
Q9Y6M9	NDUFB9	NADH dehydrogenase [ubiquinone] 1 beta subcomplex subunit 9	63.249	54	8	21.8	8.38	242.59	0.885	0.963209	0.694	0.387984
Q96KG9	SCYL1	N-terminal kinase-like protein	103.863	30	19	89.6	6.3	203.63	0.885	0.949341	0.984	0.996147
P0DJ93	SMIM13	Small integral membrane protein 13	41.343	46	3	10.3	6.67	114.35	0.885	0.976143	0.829	0.940709
P61812	TGFB2	Transforming growth factor beta-2 proprotein	33.26	27	9	47.7	8.53	87.65	0.885	0.963209	0.912	0.990268
Q96G61	NUDT11	Diphosphoinositol polyphosphate phosphohydrolase 3-beta	36.221	46	4	18.5	5.99	82.73	0.885	0.975167	0.808	0.89905
P46940	IQGAP1	Ras GTPase-activating-like protein IQGAP1	393.094	45	61	189.1	6.48	1320.48	0.886	0.89965	0.808	0.669006
P22695	UQCRC2	Cytochrome b-c1 complex subunit 2, mitochondrial	184.046	49	18	48.4	8.63	809.75	0.886	0.90116	0.987	0.996147
O95232	LUC7L3	Luc7-like protein 3	91.325	38	17	51.4	9.79	420.4	0.886	0.954076	0.805	0.725152
P61160	ACTR2	Actin-related protein 2	125.532	38	14	44.7	6.74	391.91	0.886	0.961908	0.839	0.841741
P68036	UBE2L3	Ubiquitin-conjugating enzyme E2 L3	44.642	40	7	17.9	8.51	273.86	0.886	0.957837	0.788	0.611566
Q9NRL3	STRN4	Striatin-4	69.966	23	10	80.5	5.4	160.84	0.886	0.970355	1.019	0.988218
Q96EK5	KIFBP	KIF-binding protein	40.538	23	10	71.8	5.49	98.58	0.886	0.978482	0.788	0.830452
Q6P3W7	SCYL2	SCY1-like protein 2	44.856	15	10	103.6	8.22	92.8	0.886	0.978482	1.026	0.988218
Q9BVV7	TIMM21	Mitochondrial import inner membrane translocase subunit Tim21	29.574	29	8	28.2	9.7	86.42	0.886	0.966207	0.81	0.89905
Q9NX18	SDHAF2	Succinate dehydrogenase assembly factor 2, mitochondrial	27.882	23	5	19.6	6.8	69.06	0.886	0.978482	0.817	0.934119
Q8WZA0	LZIC	Protein LZIC	19.638	23	5	21.5	4.94	47.7	0.886	0.983294	1.116	0.882296
O75157	TSC22D2	TSC22 domain family protein 2	36.731	17	6	79.2	5.02	37.64	0.886	0.98057	1.034	0.961325
Q96EX1	SMIM12	Small integral membrane protein 12	16.932	30	3	10.8	8.44	24.99	0.886	0.98057	0.949	0.996147
Q86U28	ISCA2	Iron-sulfur cluster assembly 2 homolog, mitochondrial	6.026	12	2	16.5	5.25	9.04	0.886	0.978842	0.926	0.998995
Q96KQ7	EHMT2	Histone-lysine N-methyltransferase EHMT2	8.551	4	3	132.3	5.45	1.75	0.886	0.983294	1.175	0.916611
P48444	ARCN1	Coatomer subunit delta	119.837	45	24	57.2	6.21	483.21	0.887	0.954076	0.85	0.833766
Q16795	NDUFA9	NADH dehydrogenase [ubiquinone] 1 alpha subcomplex subunit 9, mitochondrial	96.379	47	15	42.5	9.8	265.44	0.887	0.954076	0.962	0.999981
Q05519	SRSF11	Serine/arginine-rich splicing factor 11	61.793	27	7	53.5	10.52	244.83	0.887	0.954076	0.949	0.996464
Q5T447	HECTD3	E3 ubiquitin-protein ligase HECTD3	52.818	22	14	97.1	5.64	83.58	0.887	0.979125	1.112	0.895211
Q9NPE2	NGRN	Neugrin	4.48	6	2	32.4	9.1	0	0.887	0.978842	1.052	0.977253
Q6PH81	C16orf87	UPF0547 protein C16orf87	3.508	9	1	17.8	10.07	0	0.887	0.985125	0.68	0.895211
Q9UHB6	LIMA1	LIM domain and actin-binding protein 1	440.4	70	49	85.2	6.84	2361.23	0.888	0.903289	0.927	0.965449
Q8WUM4	PDCD6IP	Programmed cell death 6-interacting protein	286.19	59	47	96	6.52	1141.5	0.888	0.903642	0.953	0.988218
Q14157	UBAP2L	Ubiquitin-associated protein 2-like	335.787	42	30	114.5	7.11	1015.7	0.888	0.949341	0.923	0.973363
Q15019	SEPTIN2	Septin-2	173.273	71	21	41.5	6.6	692.44	0.888	0.91589	0.955	0.988792
Q9NUQ9	CYRIB	CYFIP-related Rac1 interactor B	141.908	57	17	36.7	6.06	511.54	0.888	0.963852	0.995	0.996835
Q9H6T3	RPAP3	RNA polymerase II-associated protein 3	119.629	40	23	75.7	6.84	286.26	0.888	0.944325	0.996	0.996147
Q15257	PTPA	Serine/threonine-protein phosphatase 2A activator	48.689	35	9	40.6	5.94	223.93	0.888	0.954076	0.841	0.910522
[truncated: 3,824 more rows]

## Sheet: Table S5
Supplementary Table S5 Proteins with significant down-regulation by OGE treatment
									Abundance Ratio	Abundance Ratio Adj. P-Value	Abundance Ratio	Abundance Ratio Adj. P-Value
UniPort	Gene name	Protein name	Sum PEP Score	Coverage [%]	# Unique	MW [kDa]	calc. pI	Score Sequest HT	[OGE100] / [CTL]	[OGE100] / [CTL]	[OGE200] / [CTL]	[OGE200] / [CTL]
Q86VI3	IQGAP3	Ras GTPase-activating-like protein IQGAP3	12.558	3	2	184.6	7.65	44.19	0.01	4.77215e-16	0.01	3.96579e-16
Q14117	DPYS	Dihydropyrimidinase	4.326	3	1	56.6	7.27	30	0.01	4.77215e-16	0.01	3.96579e-16
P45983	MAPK8	Mitogen-activated protein kinase 8	9.217	8	2	48.3	6.89	12	0.01	4.77215e-16	0.01	3.96579e-16
Q8NA72	POC5	Centrosomal protein POC5	4.273	2	1	63.3	7.42	10.59	0.01	4.77215e-16	0.01	3.96579e-16
Q6VMQ6	ATF7IP	Activating transcription factor 7-interacting protein 1	9.248	2	1	136.3	4.7	10.41	0.01	4.77215e-16	0.01	3.96579e-16
Q3MIP1	ITPRIPL2	Inositol 1,4,5-trisphosphate receptor-interacting protein-like 2	3.629	3	1	58.4	9.42	5.92	0.01	4.77215e-16	0.01	3.96579e-16
Q9BRS8	LARP6	La-related protein 6	6.03	5	2	54.7	8.25	5.37	0.01	4.77215e-16	0.01	3.96579e-16
Q96RQ3	MCCC1	Methylcrotonoyl-CoA carboxylase subunit alpha, mitochondrial	7.796	5	2	80.4	7.78	5.06	0.01	4.77215e-16	0.01	3.96579e-16
Q99081	TCF12	Transcription factor 12	4.331	3	1	72.9	7.02	4.86	0.01	4.77215e-16	0.01	3.96579e-16
Q13796	SHROOM2	Protein Shroom2	8.286	2	2	176.3	7.09	4.36	0.01	4.77215e-16	0.01	3.96579e-16
Q69YH5	CDCA2	Cell division cycle-associated protein 2	7.045	4	2	112.6	8.4	4.05	0.01	4.77215e-16	0.01	3.96579e-16
P38398	BRCA1	Breast cancer type 1 susceptibility protein	5.835	2	2	207.6	5.41	2.03	0.01	4.77215e-16	0.01	3.96579e-16
Q8IXM6	NRM	Nurim	5.605	11	2	29.4	8.63	1.8	0.01	4.77215e-16	0.01	3.96579e-16
Q8N8A2	ANKRD44	Serine/threonine-protein phosphatase 6 regulatory ankyrin repeat subunit B	3.571	1	1	107.5	6.3	1.73	0.01	4.77215e-16	0.01	3.96579e-16
Q9UIU6	SIX4	Homeobox protein SIX4	5.812	3	1	82.9	5.71	0	0.01	4.77215e-16	0.01	3.96579e-16
Q13887	KLF5	Krueppel-like factor 5	5.069	7	1	50.8	8.6	0	0.01	4.77215e-16	0.01	3.96579e-16
Q6PEV8	FAM199X	Protein FAM199X	3.427	4	1	42.8	5.08	0	0.01	4.77215e-16	0.01	3.96579e-16
P21741	MDK	Midkine	3.528	7	1	15.6	9.79	0	0.283	0.0315489	0.01	3.96579e-16
Q6ZRY4	RBPMS2	RNA-binding protein with multiple splicing 2	10.131	32	3	22.5	8.6	1.76	0.369	0.12542	0.123	6.90071e-07
O00212	RHOD	Rho-related GTP-binding protein RhoD	7.219	14	2	23.4	7.96	2.31	0.383	0.159016	0.286	0.0114237
Q8N4T8	CBR4	3-oxoacyl-[acyl-carrier-protein] reductase	4.274	5	1	25.3	9.33	6.29	0.394	0.178373	0.173	4.02442e-05
